# Supplementary material for: Single-cell multi-omics reveals dyssynchrony of the innate and adaptive immune system in progressive COVID-19
Source: Nat Commun. 2022 Jan 21;13:440. doi: 10.1038/s41467-021-27716-4 (PMC8782894; doi:10.1038/s41467-021-27716-4)
Supplement: Supplementary file 3 — Supplementary Data 1–10 [file 41467_2021_27716_MOESM3_ESM.xlsx]

## Sheet: Supplementary Data 1
Monocytes			Proportion of expressing cells
Gene	p_val	avg_logFC	Progressive	Stable	p_val_adj		p_val_adj indicates adjusted p-value calculated
IFI6	0	1.43122	0.863	0.494	0		by Wilcoxon rank-sum test with Bonferroni
IFITM1	0	1.33906	0.802	0.401	0		correction for multiple comparisons
ISG15	0	1.22222	0.806	0.452	0
IFITM3	0	1.13248	0.963	0.859	0
APOBEC3A	0	0.948351	0.754	0.53	0
IL1R2	0	0.946927	0.291	0.032	0
LY6E	0	0.924815	0.893	0.763	0
CCL2	3.08e-224	0.924693	0.349	0.165	1.03e-219
S100A8	0	0.908091	0.99	0.944	0
CD163	0	0.867948	0.514	0.242	0
AREG	5.4e-261	0.852892	0.483	0.263	1.81e-256
RNASE1	8.73e-269	0.805617	0.202	0.059	2.93e-264
RNASE2	0	0.790613	0.528	0.238	0
RETN	0	0.785252	0.544	0.288	0
MT2A	5.26e-174	0.783796	0.75	0.687	1.76e-169
THBS1	4.53e-232	0.778287	0.38	0.186	1.52e-227
CLU	0	0.75884	0.48	0.186	0
LMNA	0	0.755918	0.478	0.207	0
ISG20	0	0.740084	0.383	0.161	0
S100A12	3.11e-222	0.740014	0.836	0.746	1.04e-217
IFI44L	0	0.71295	0.527	0.192	0
SIGLEC1	0	0.700727	0.418	0.114	0
RNF213	0	0.700196	0.758	0.627	0
CTSD	0	0.697105	0.825	0.673	0
FOLR3	3.15e-231	0.694702	0.266	0.111	1.06e-226
LAP3	0	0.674518	0.666	0.492	0
CTSL	9.07e-208	0.628856	0.567	0.396	3.04e-203
SELL	0	0.617839	0.687	0.501	0
OAS3	0	0.608056	0.413	0.162	0
MX1	0	0.601627	0.524	0.256	0
SERPING1	0	0.589082	0.336	0.119	0
TYMP	0	0.5836	0.945	0.933	0
AGFG1	1.93e-257	0.576177	0.463	0.264	6.47e-253
PLBD1	4e-227	0.572982	0.698	0.583	1.34e-222
PLAC8	9.89e-280	0.570337	0.691	0.526	3.32e-275
CD63	0	0.567424	0.874	0.768	0
SLC2A3	1.65e-251	0.565447	0.729	0.558	5.55e-247
S100A9	0	0.561769	0.991	0.979	0
OASL	0	0.550418	0.42	0.189	0
HAVCR2	2.74e-174	0.531191	0.413	0.254	9.2e-170
IFI44	0	0.523761	0.403	0.178	0
EIF2AK2	4.81e-263	0.523399	0.461	0.264	1.61e-258
IFIT3	1.95e-228	0.520079	0.303	0.133	6.53e-224
ASPH	7.38e-194	0.520034	0.42	0.241	2.47e-189
HMOX1	2.36e-44	0.520009	0.628	0.638	7.9e-40
THBD	2.14e-103	0.518671	0.325	0.203	7.16e-99
ACSL1	1.48e-196	0.517541	0.489	0.321	4.95e-192
NPEPPS	1.57e-133	0.515022	0.388	0.268	5.26e-129
IFITM2	0	0.512388	0.945	0.9	0
S100P	2.29e-265	0.500922	0.185	0.05	7.69e-261
BST2	4.74e-257	0.498988	0.742	0.686	1.59e-252
MALAT1	2.58e-169	0.498352	0.999	0.999	8.67e-165
ANXA1	3.35e-284	0.49732	0.911	0.885	1.12e-279
PARP14	1.91e-152	0.494593	0.453	0.313	6.41e-148
IL1RN	6.12e-95	0.493949	0.36	0.249	2.05e-90
IFI35	3.09e-215	0.493745	0.521	0.366	1.04e-210
H1F0	3.51e-129	0.492411	0.386	0.248	1.18e-124
NEAT1	3.63e-254	0.481749	0.969	0.973	1.22e-249
FFAR2	5.16e-270	0.479483	0.285	0.11	1.73e-265
EPSTI1	1.05e-237	0.476279	0.478	0.282	3.51e-233
CD14	3.34e-252	0.472308	0.868	0.763	1.12e-247
IFI27	4.67e-94	0.468635	0.405	0.27	1.57e-89
MAFB	0	0.463764	0.941	0.883	0
RNF144B	9.15e-147	0.452318	0.48	0.344	3.07e-142
IRF7	2.51e-165	0.452146	0.521	0.376	8.4e-161
TIMP1	1.38e-200	0.449082	0.901	0.896	4.64e-196
H2AFJ	5.71e-157	0.447234	0.62	0.523	1.92e-152
EMP1	3.47e-172	0.446136	0.29	0.14	1.16e-167
CD82	7.18e-189	0.445104	0.367	0.203	2.41e-184
C15orf48	2.77e-85	0.443901	0.259	0.151	9.29e-81
PLEC	1.06e-112	0.442295	0.622	0.551	3.56e-108
KLF9	4.42e-178	0.428694	0.316	0.163	1.48e-173
FKBP5	1.37e-182	0.428375	0.36	0.2	4.6e-178
LHFPL2	2.61e-200	0.427272	0.264	0.112	8.75e-196
S100A6	0	0.423854	0.999	1	0
HLA-A	0	0.420825	0.984	0.99	0
TCN2	2.9e-196	0.420483	0.32	0.161	9.73e-192
CEBPD	1.57e-236	0.41585	0.857	0.799	5.26e-232
ANPEP	3.84e-76	0.414101	0.523	0.44	1.29e-71
SLC25A37	3.48e-105	0.414006	0.517	0.409	1.17e-100
VAMP5	1.44e-119	0.409724	0.672	0.612	4.84e-115
SQLE	3.43e-138	0.40966	0.301	0.164	1.15e-133
TRIM22	2.19e-105	0.407864	0.43	0.322	7.33e-101
CMPK2	5.86e-266	0.403704	0.269	0.099	1.96e-261
SLA	5.72e-107	0.403331	0.434	0.31	1.92e-102
HLX	4.28e-149	0.402623	0.36	0.211	1.44e-144
BACH1	1.18e-114	0.401656	0.606	0.531	3.94e-110
GM2A	3.31e-119	0.401336	0.367	0.243	1.11e-114
HERC5	3.06e-186	0.40125	0.266	0.118	1.03e-181
ZEB2	1.36e-157	0.396621	0.807	0.782	4.55e-153
MX2	2.29e-115	0.394332	0.386	0.26	7.69e-111
GBP1	1.51e-41	0.391404	0.314	0.25	5.08e-37
UPP1	8.75e-171	0.390967	0.741	0.668	2.94e-166
UBALD2	2.88e-113	0.390711	0.417	0.29	9.65e-109
CES1	4.26e-104	0.390002	0.349	0.226	1.43e-99
PIM1	3.89e-75	0.389972	0.344	0.252	1.3e-70
ZBTB43	4.05e-104	0.385365	0.427	0.304	1.36e-99
CCR1	1.59e-96	0.384699	0.476	0.368	5.32e-92
PLSCR1	1.02e-138	0.381974	0.578	0.46	3.43e-134
S100A10	0	0.380462	0.986	0.989	0
RASGEF1B	1.48e-92	0.380403	0.44	0.329	4.97e-88
ITGA5	2.36e-70	0.380137	0.351	0.259	7.9e-66
ADAR	4.52e-81	0.379486	0.518	0.456	1.52e-76
XAF1	6.44e-137	0.377842	0.429	0.288	2.16e-132
RRBP1	2.6e-82	0.376664	0.409	0.318	8.74e-78
STAB1	1.02e-75	0.372506	0.372	0.273	3.43e-71
H1FX	2.22e-80	0.370548	0.594	0.523	7.45e-76
RUNX1	5.2e-101	0.36711	0.412	0.293	1.74e-96
CCL4	0.010551	0.367059	0.105	0.095	1
DYSF	1.12e-122	0.364502	0.294	0.165	3.76e-118
NAPA	1.76e-100	0.362877	0.611	0.572	5.9e-96
GBP5	2.32e-19	0.359704	0.194	0.155	7.8e-15
PHLDA1	2.63e-68	0.358994	0.375	0.271	8.82e-64
SLC11A1	4.62e-70	0.358993	0.721	0.708	1.55e-65
LGALS9	8.67e-106	0.358862	0.622	0.575	2.91e-101
NKG7	1.23e-106	0.357444	0.349	0.226	4.13e-102
ALOX5AP	5.59e-76	0.355057	0.32	0.218	1.87e-71
CKAP4	1.09e-80	0.35293	0.476	0.391	3.67e-76
GLUL	4.41e-104	0.352544	0.753	0.737	1.48e-99
DSE	8.55e-77	0.350791	0.334	0.235	2.87e-72
BHLHE40	1.13e-62	0.34875	0.47	0.392	3.79e-58
TLR2	3.77e-65	0.345582	0.445	0.372	1.26e-60
LILRA5	1.11e-108	0.344951	0.705	0.66	3.71e-104
PHC2	9.64e-91	0.344867	0.281	0.174	3.23e-86
ANKRD28	3.17e-87	0.344483	0.294	0.188	1.06e-82
BLOC1S1	2.49e-89	0.343966	0.601	0.549	8.34e-85
FAM20A	1.13e-135	0.343752	0.261	0.132	3.78e-131
TMEM123	1.22e-97	0.341945	0.542	0.474	4.08e-93
DEK	8.04e-110	0.341811	0.702	0.69	2.7e-105
FCGR1A	2.8e-67	0.341615	0.43	0.346	9.39e-63
IFIT2	1.69e-65	0.340858	0.204	0.123	5.66e-61
EHD1	1.64e-58	0.338711	0.364	0.285	5.49e-54
DDIT4	6.1e-66	0.338193	0.313	0.218	2.05e-61
TRMT6	6.32e-73	0.337642	0.316	0.222	2.12e-68
JARID2	1.12e-75	0.336449	0.448	0.35	3.77e-71
EMP3	4.12e-257	0.335703	0.972	0.975	1.38e-252
TPM3	2.33e-300	0.335261	0.952	0.965	7.83e-296
RSAD2	2.55e-189	0.331502	0.187	0.064	8.55e-185
DDX60L	3.02e-81	0.328464	0.315	0.213	1.01e-76
OAS2	4.29e-121	0.327673	0.304	0.177	1.44e-116
APLP2	4.85e-124	0.32261	0.824	0.813	1.63e-119
MCEMP1	4.1e-103	0.321977	0.278	0.163	1.38e-98
CD300E	2.15e-21	0.320198	0.52	0.534	7.21e-17
RGCC	4.2e-113	0.319816	0.59	0.438	1.41e-108
ADAM17	3.64e-52	0.317957	0.308	0.232	1.22e-47
HIF1A	3.61e-119	0.317467	0.788	0.715	1.21e-114
ADAMTS2	0	0.316968	0.144	0.009	0
ZCCHC2	1.39e-132	0.3166	0.238	0.117	4.66e-128
B4GALT5	1.8e-121	0.316142	0.23	0.115	6.03e-117
EML4	1.47e-40	0.315561	0.433	0.383	4.92e-36
LUCAT1	2.52e-59	0.315184	0.218	0.136	8.46e-55
PLEK	8.27e-163	0.315165	0.897	0.9	2.77e-158
AQP9	4.38e-74	0.314488	0.284	0.185	1.47e-69
MTRNR2L12	2.96e-69	0.313863	0.943	0.956	9.93e-65
PSMB3	1.82e-145	0.313829	0.795	0.82	6.1e-141
IFI30	8.36e-45	0.312957	0.699	0.715	2.8e-40
STAT2	8.35e-57	0.31267	0.328	0.248	2.8e-52
PTPN7	5.15e-66	0.312322	0.231	0.144	1.73e-61
TXN	1.25e-110	0.311879	0.741	0.724	4.19e-106
MTSS1	9.9e-43	0.31157	0.526	0.483	3.32e-38
UBE2L6	4.75e-56	0.309805	0.586	0.579	1.59e-51
JUP	3.24e-116	0.309323	0.264	0.146	1.09e-111
RIN2	1.97e-108	0.30932	0.206	0.103	6.61e-104
S100A4	0	0.306866	0.999	0.999	0
PKM	1.38e-157	0.306123	0.881	0.892	4.64e-153
SERPINB2	2.77e-57	0.303456	0.103	0.047	9.3e-53
STK17A	1.8e-68	0.301391	0.303	0.208	6.04e-64
HMGB2	7.1e-39	0.300759	0.479	0.443	2.38e-34
SLC39A8	4.73e-116	0.300155	0.153	0.062	1.58e-111
CEBPB	2.05e-130	0.299988	0.827	0.8	6.89e-126
SAMSN1	9.62e-52	0.299308	0.421	0.347	3.22e-47
METRNL	5.32e-65	0.297669	0.489	0.408	1.79e-60
RRP12	1.43e-34	0.295235	0.326	0.269	4.79e-30
PLIN2	1.35e-32	0.294907	0.443	0.409	4.52e-28
VCAN	2.44e-124	0.293571	0.887	0.796	8.2e-120
GADD45B	4.57e-81	0.292135	0.729	0.686	1.53e-76
MIDN	2.87e-53	0.291252	0.627	0.604	9.62e-49
TLE3	3.49e-64	0.29125	0.553	0.474	1.17e-59
SPAG9	1.54e-43	0.290511	0.425	0.363	5.18e-39
SMCHD1	2.75e-31	0.290117	0.501	0.485	9.22e-27
UBE2J1	4.76e-74	0.289146	0.64	0.616	1.6e-69
AES	2.13e-49	0.288696	0.47	0.419	7.16e-45
LAIR1	8.54e-38	0.288009	0.34	0.286	2.86e-33
SPTLC2	4.7e-57	0.287864	0.384	0.309	1.58e-52
RIOK3	3.76e-56	0.287139	0.608	0.585	1.26e-51
FOXO3	2.13e-30	0.285921	0.395	0.353	7.16e-26
AL133415.1	1.64e-22	0.285422	0.333	0.288	5.51e-18
CYTH4	1.23e-21	0.283477	0.43	0.421	4.11e-17
CTSA	3.58e-59	0.283178	0.565	0.529	1.2e-54
PSME2	1.71e-53	0.282526	0.775	0.803	5.74e-49
ETS2	3.85e-30	0.281441	0.451	0.424	1.29e-25
TPST1	0	0.28042	0.155	0.03	0
CPEB4	3.68e-53	0.279708	0.269	0.189	1.23e-48
SQOR	1.18e-70	0.279367	0.304	0.21	3.95e-66
BLVRA	2.32e-43	0.278779	0.561	0.556	7.79e-39
CAPG	4.52e-80	0.278353	0.709	0.668	1.51e-75
NQO2	3.44e-53	0.27821	0.34	0.268	1.15e-48
MAP3K8	2.28e-101	0.277881	0.795	0.747	7.65e-97
CCL7	4.75e-46	0.277031	0.167	0.098	1.59e-41
NCF1	1.7e-72	0.275921	0.783	0.723	5.71e-68
AC020656.1	2.46e-38	0.275372	0.408	0.346	8.23e-34
SCAND1	6.49e-91	0.275177	0.742	0.747	2.18e-86
B3GNT5	3.86e-60	0.273549	0.324	0.227	1.3e-55
TFRC	6.23e-16	0.272676	0.202	0.166	2.09e-11
SPHK1	8.92e-47	0.272533	0.238	0.164	2.99e-42
JUND	1.78e-52	0.27163	0.648	0.618	5.96e-48
USP15	7.58e-56	0.270991	0.632	0.612	2.54e-51
APOL6	9.34e-33	0.270278	0.277	0.223	3.13e-28
COL6A3	4.29e-88	0.2699	0.207	0.109	1.44e-83
LGALS3BP	6.53e-88	0.269373	0.207	0.11	2.19e-83
PTGER2	1.05e-40	0.26876	0.402	0.351	3.53e-36
ZDHHC20	6.62e-46	0.268461	0.326	0.255	2.22e-41
PLK3	1.86e-37	0.268315	0.417	0.361	6.24e-33
RGL1	1.68e-142	0.267945	0.148	0.052	5.65e-138
STAT1	6.36e-36	0.267829	0.438	0.39	2.13e-31
DUSP6	7.31e-87	0.267034	0.762	0.729	2.45e-82
NFKBID	6.27e-18	0.266041	0.289	0.255	2.1e-13
PTPRE	6.76e-50	0.265205	0.753	0.746	2.27e-45
ID1	1.46e-46	0.265097	0.207	0.135	4.89e-42
PDK4	5.03e-59	0.265048	0.149	0.082	1.69e-54
TNFRSF12A	1.92e-41	0.263452	0.247	0.175	6.44e-37
HELZ2	2.4e-76	0.262064	0.199	0.112	8.05e-72
ROMO1	3.64e-51	0.260608	0.641	0.65	1.22e-46
MXD1	1.99e-22	0.260437	0.414	0.388	6.69e-18
IFIT1	1.34e-122	0.258653	0.15	0.057	4.48e-118
PTPN1	1.57e-33	0.257422	0.409	0.365	5.27e-29
IQGAP1	1.24e-77	0.257293	0.768	0.778	4.17e-73
MIR4435-2HG	2.17e-34	0.255355	0.301	0.242	7.28e-30
B2M	2.01e-131	0.254387	0.999	1	6.74e-127
ACTN4	1.57e-27	0.251413	0.412	0.385	5.27e-23
ATP5MC2	5.9e-225	-0.250139	0.899	0.972	1.98e-220
PRAM1	2.25e-136	-0.250543	0.287	0.506	7.54e-132
CLNS1A	3.87e-166	-0.253223	0.13	0.341	1.3e-161
UCP2	7.72e-106	-0.254011	0.516	0.701	2.59e-101
SUMO2	6.66e-159	-0.254168	0.644	0.825	2.23e-154
ARF5	3.26e-150	-0.2548	0.577	0.783	1.09e-145
SYTL1	2.7e-130	-0.256912	0.09	0.255	9.04e-126
RPS28	8.48e-304	-0.257472	0.979	0.998	2.84e-299
MARCKSL1	1.42e-96	-0.260285	0.257	0.429	4.76e-92
RNASET2	1.98e-150	-0.26043	0.636	0.818	6.63e-146
UBXN1	7.68e-157	-0.261258	0.436	0.671	2.58e-152
GPBAR1	9.52e-139	-0.261766	0.138	0.326	3.19e-134
ATP5MC3	1.65e-153	-0.26376	0.534	0.753	5.53e-149
CARD16	1.31e-149	-0.264243	0.577	0.789	4.4e-145
PGLS	3.73e-163	-0.264381	0.593	0.806	1.25e-158
HINT1	8.38e-165	-0.264426	0.653	0.847	2.81e-160
SMCO4	4.21e-170	-0.26547	0.133	0.348	1.41e-165
CNN2	4.27e-144	-0.266143	0.352	0.575	1.43e-139
PHB2	7.04e-163	-0.266806	0.293	0.532	2.36e-158
RNF130	3.23e-172	-0.267839	0.638	0.824	1.08e-167
LDHB	4.05e-154	-0.268422	0.226	0.451	1.36e-149
CMTM3	5.67e-164	-0.272775	0.16	0.376	1.9e-159
IER2	2.07e-49	-0.274435	0.744	0.831	6.95e-45
LYST	2.59e-146	-0.275846	0.367	0.595	8.69e-142
HIGD2A	4.38e-196	-0.27611	0.695	0.871	1.47e-191
POU2F2	1.5e-137	-0.276774	0.338	0.558	5.01e-133
OXA1L	2.38e-179	-0.278626	0.233	0.477	7.99e-175
ALKBH7	1.14e-170	-0.278793	0.312	0.563	3.83e-166
CAMK1	4.41e-150	-0.278826	0.169	0.375	1.48e-145
G0S2	5.32e-50	-0.278953	0.405	0.528	1.79e-45
ANP32B	7.81e-167	-0.281453	0.462	0.702	2.62e-162
BIN2	2.37e-123	-0.28168	0.338	0.534	7.95e-119
HNRNPA1	1.09e-197	-0.2818	0.735	0.892	3.67e-193
IGBP1	1.46e-183	-0.281979	0.2	0.442	4.88e-179
EIF3D	2.07e-186	-0.284392	0.241	0.49	6.96e-182
RCSD1	2.36e-158	-0.284721	0.221	0.442	7.92e-154
RPL24	1.15e-295	-0.285483	0.915	0.979	3.85e-291
HLA-DQA2	1.32e-103	-0.287407	0.01	0.109	4.41e-99
RSL1D1	4.93e-180	-0.288655	0.289	0.538	1.65e-175
NOP53	1.16e-177	-0.290131	0.421	0.663	3.88e-173
RPL9	1.77e-296	-0.291153	0.931	0.986	5.93e-292
SMDT1	3.28e-180	-0.291566	0.424	0.675	1.1e-175
CORO1B	1.55e-164	-0.291803	0.184	0.403	5.19e-160
HCK	5.01e-115	-0.294365	0.442	0.617	1.68e-110
POLD4	3.06e-154	-0.29444	0.333	0.559	1.03e-149
CLEC4A	3.22e-190	-0.298641	0.177	0.419	1.08e-185
EIF3M	9.31e-207	-0.298747	0.327	0.599	3.12e-202
EVL	3.13e-133	-0.299627	0.097	0.263	1.05e-128
SERP1	5.71e-245	-0.300397	0.76	0.919	1.92e-240
C12orf57	2.52e-105	-0.300645	0.233	0.409	8.45e-101
DPEP2	1.05e-191	-0.302776	0.08	0.288	3.53e-187
RGS19	6.89e-149	-0.303528	0.397	0.61	2.31e-144
SLC9A3R1	1.09e-175	-0.304657	0.215	0.453	3.67e-171
RPLP1	2.23e-306	-0.304861	0.996	0.999	7.5e-302
C19orf38	4.72e-190	-0.306563	0.413	0.661	1.58e-185
APEX1	2.43e-209	-0.308047	0.108	0.339	8.15e-205
RGS2	1.77e-132	-0.309661	0.457	0.673	5.92e-128
TOMM7	5.37e-224	-0.312861	0.704	0.895	1.8e-219
GPSM3	1.44e-235	-0.31497	0.668	0.866	4.84e-231
LIPA	8.86e-172	-0.315452	0.14	0.351	2.97e-167
OST4	2.71e-230	-0.317742	0.613	0.848	9.1e-226
EIF2S3	1.18e-200	-0.318673	0.248	0.507	3.96e-196
ATP5F1A	2.15e-209	-0.318893	0.327	0.593	7.2e-205
ITGA4	5.19e-188	-0.319897	0.202	0.444	1.74e-183
MT-CO1	4.31e-252	-0.323441	0.985	0.997	1.45e-247
LTB	5.08e-141	-0.324133	0.07	0.236	1.7e-136
MT-CO2	3.29e-262	-0.325377	0.986	0.996	1.1e-257
PILRA	3.78e-176	-0.328576	0.446	0.675	1.27e-171
RPS24	0	-0.332324	0.985	0.997	0
MT-CYB	8.84e-222	-0.332914	0.91	0.977	2.96e-217
RPL41	0	-0.334568	0.997	1	0
RPL19	0	-0.33558	0.983	0.997	0
TMSB4X	0	-0.335887	0.997	0.999	0
BRK1	8.6e-238	-0.336133	0.509	0.768	2.88e-233
RPS12	0	-0.336905	0.983	0.998	0
NFKBIZ	5.75e-182	-0.338477	0.39	0.641	1.93e-177
YBX1	3.53e-248	-0.339157	0.831	0.935	1.19e-243
DOK2	5.63e-192	-0.343066	0.282	0.53	1.89e-187
CCNI	1.47e-277	-0.348949	0.723	0.889	4.92e-273
NCF2	3.05e-206	-0.349302	0.477	0.706	1.02e-201
EIF1	0	-0.351821	0.969	0.993	0
RPL18	0	-0.352656	0.964	0.993	0
RPL32	0	-0.352864	0.983	0.997	0
RPS27	0	-0.353121	0.954	0.991	0
COMMD6	3.65e-291	-0.353757	0.651	0.88	1.22e-286
ZFP36L2	1.28e-171	-0.354981	0.42	0.645	4.29e-167
MT-ATP6	3.28e-239	-0.355863	0.956	0.987	1.1e-234
ACTG1	0	-0.358211	0.939	0.982	0
RPL34	0	-0.360125	0.979	0.997	0
CRTAP	1.38e-193	-0.360143	0.36	0.595	4.64e-189
RPS7	0	-0.361752	0.969	0.991	0
RPL26	0	-0.36209	0.867	0.968	0
SARAF	1.19e-225	-0.362413	0.504	0.742	3.98e-221
ZFAS1	2.81e-261	-0.364847	0.524	0.785	9.44e-257
Z93241.1	1.9e-83	-0.365638	0.116	0.245	6.37e-79
JUNB	8.31e-172	-0.373885	0.852	0.918	2.79e-167
RPS13	0	-0.374199	0.981	0.997	0
RPL11	0	-0.374561	0.985	0.998	0
FOS	3.09e-86	-0.375921	0.834	0.888	1.04e-81
EIF3H	2.42e-281	-0.379009	0.512	0.773	8.1e-277
EIF4B	9.67e-275	-0.382271	0.266	0.569	3.24e-270
ABI3	1.07e-180	-0.385235	0.077	0.271	3.59e-176
RPS25	0	-0.385882	0.923	0.982	0
SEPT9	3.2e-217	-0.38623	0.364	0.626	1.07e-212
RPL18A	0	-0.386255	0.972	0.995	0
TPT1	0	-0.387702	0.972	0.996	0
RPL23A	0	-0.389944	0.852	0.962	0
NPM1	1.46e-262	-0.391509	0.444	0.717	4.91e-258
RPS14	0	-0.392024	0.979	0.996	0
CALHM6	7.32e-238	-0.392794	0.282	0.561	2.46e-233
SLC7A7	1.92e-257	-0.393359	0.368	0.647	6.45e-253
TKT	0	-0.397032	0.801	0.928	0
RPL35A	0	-0.397266	0.952	0.992	0
RPS19	0	-0.397459	0.972	0.994	0
LST1	1.42e-227	-0.398898	0.899	0.973	4.75e-223
RPS27A	0	-0.40166	0.967	0.995	0
MT-ND3	5.87e-302	-0.404375	0.923	0.981	1.97e-297
COTL1	0	-0.406037	0.959	0.989	0
CD4	1.5e-306	-0.414606	0.171	0.485	5.04e-302
SEC11A	0	-0.417025	0.435	0.727	0
RPL30	0	-0.418166	0.98	0.997	0
RPL8	0	-0.420147	0.966	0.993	0
RPL29	0	-0.42345	0.954	0.992	0
EIF3E	0	-0.42877	0.388	0.695	0
CD48	0	-0.429628	0.444	0.749	0
GDI2	3.88e-290	-0.432551	0.334	0.628	1.3e-285
RPSA	0	-0.433526	0.742	0.923	0
RPL14	0	-0.435097	0.921	0.983	0
PCBP2	0	-0.435468	0.763	0.92	0
RPL10A	0	-0.439864	0.803	0.937	0
PNRC1	0	-0.448273	0.641	0.868	0
HLA-DMB	2.07e-282	-0.448542	0.151	0.435	6.93e-278
SLC25A6	0	-0.448722	0.816	0.945	0
RPS15A	0	-0.449249	0.948	0.993	0
PABPC1	0	-0.45177	0.895	0.973	0
JAML	8.75e-283	-0.45454	0.249	0.544	2.94e-278
RPL13	0	-0.455877	0.98	0.997	0
RPS4Y1	1.28e-156	-0.456131	0.317	0.507	4.3e-152
HSPA8	1.06e-211	-0.461414	0.37	0.599	3.56e-207
RPL6	0	-0.466527	0.933	0.986	0
SLC25A5	0	-0.467132	0.563	0.809	0
EIF3F	0	-0.468879	0.52	0.803	0
BTF3	0	-0.472224	0.772	0.939	0
LTA4H	0	-0.477086	0.432	0.726	0
RPS8	0	-0.479783	0.966	0.995	0
CD37	0	-0.484987	0.685	0.902	0
RPS3	0	-0.489688	0.942	0.988	0
RPS2	0	-0.490069	0.928	0.986	0
PID1	7.73e-230	-0.491723	0.133	0.381	2.59e-225
MS4A7	1.25e-126	-0.495787	0.321	0.504	4.19e-122
LSP1	0	-0.496867	0.728	0.932	0
SMIM25	2.48e-172	-0.498093	0.328	0.551	8.31e-168
NAP1L1	0	-0.499824	0.399	0.698	0
RPL7A	0	-0.517074	0.937	0.988	0
RPS23	0	-0.519729	0.959	0.994	0
MT-ATP8	2.28e-255	-0.529329	0.319	0.584	7.64e-251
CSF1R	1.99e-254	-0.542025	0.142	0.403	6.68e-250
HLA-DRB1	0	-0.542752	0.788	0.95	0
RACK1	0	-0.545975	0.894	0.976	0
RPL10	0	-0.546064	0.98	0.998	0
RPL4	0	-0.549704	0.735	0.922	0
RPLP0	0	-0.553235	0.847	0.966	0
CPVL	0	-0.556847	0.344	0.663	0
RPS18	0	-0.558427	0.937	0.989	0
IL1B	1.14e-149	-0.563824	0.13	0.319	3.83e-145
RPL15	0	-0.566231	0.901	0.978	0
HLA-DMA	0	-0.571902	0.379	0.68	0
RPS6	0	-0.578479	0.89	0.977	0
TGFBI	0	-0.586895	0.133	0.515	0
FCGR3A	2.57e-46	-0.598852	0.184	0.275	8.61e-42
RPS5	0	-0.59987	0.753	0.936	0
RPS3A	0	-0.601268	0.939	0.988	0
EIF3L	0	-0.601538	0.329	0.702	0
MT-ND4L	6.98e-270	-0.606057	0.719	0.87	2.34e-265
RPS4X	0	-0.609036	0.91	0.982	0
LIMD2	0	-0.61435	0.528	0.84	0
EEF1B2	0	-0.622444	0.652	0.887	0
NACA	0	-0.624426	0.907	0.98	0
CD74	0	-0.627126	0.961	0.995	0
LGALS2	1.09e-202	-0.630075	0.321	0.531	3.65e-198
EEF2	0	-0.634794	0.688	0.901	0
RPL3	0	-0.656831	0.809	0.95	0
AP1S2	0	-0.680789	0.495	0.825	0
RPL5	0	-0.698857	0.82	0.96	0
HLA-DQA1	3.13e-298	-0.723729	0.077	0.344	1.05e-293
EEF1A1	0	-0.743403	0.991	0.999	0
HLA-DRA	0	-0.819047	0.729	0.943	0
HLA-DRB5	0	-0.891676	0.487	0.816	0
HLA-DPA1	0	-0.987471	0.526	0.835	0
HLA-DPB1	0	-1.04319	0.43	0.795	0
HLA-DQB1	0	-1.08937	0.28	0.745	0

## Sheet: Supplementary Data 2
CD4 T cells			Proportion of expressing cells
Gene	p_val	avg_logFC	Progressive	Stable	p_val_adj		p_val_adj indicates adjusted p-value calculated
IFI6	0	1.3607	0.652	0.263	0		by Wilcoxon rank-sum test with Bonferroni
IFI44L	0	1.07173	0.527	0.132	0		correction for multiple comparisons
ISG15	0	1.05271	0.539	0.221	0
LY6E	0	0.974307	0.866	0.721	0
IFITM1	0	0.927471	0.986	0.974	0
MX1	0	0.72241	0.407	0.17	0
EIF2AK2	0	0.71282	0.443	0.202	0
IFIT3	0	0.663044	0.212	0.031	0
CMPK2	0	0.534243	0.208	0.031	0
H3F3B	0	0.431877	0.989	0.99	0
B2M	0	0.302321	0.999	1	0
RPL35A	0	-0.256457	0.987	0.997	0
RPS23	0	-0.259401	0.994	0.999	0
RPL9	0	-0.289877	0.975	0.995	0
RPS3	0	-0.296242	0.992	0.998	0
RPS27	0	-0.307748	0.994	0.999	0
EEF1A1	0	-0.323248	0.999	1	0
RPL23A	0	-0.325724	0.937	0.991	0
RPS18	0	-0.328618	0.987	0.998	0
RPL13	0	-0.347639	0.996	0.999	0
RPS3A	0	-0.363703	0.99	0.998	0
TPT1	0	-0.384171	0.985	0.998	0
RPS14	0	-0.396182	0.989	0.998	0
RPS25	0	-0.398245	0.982	0.998	0
RPL4	0	-0.414915	0.845	0.969	0
RPL3	0	-0.467815	0.975	0.995	0
MT-CYB	0	-0.505984	0.884	0.984	0
RPS6	0	-0.51555	0.977	0.996	0
MT-ATP6	0	-0.766095	0.879	0.968	0
MT-ND3	0	-0.767007	0.765	0.949	0
RPL15	9.67465e-307	-0.287871	0.955	0.991	3.24468e-302
RPL27	2.18159e-305	-0.364924	0.853	0.969	7.3166e-301
MT-CO2	9.90286e-303	-0.415645	0.977	0.995	3.32122e-298
RPS5	1.12262e-288	-0.27715	0.969	0.992	3.76505e-284
RPS9	2.8059e-285	-0.289022	0.952	0.989	9.41043e-281
MT-ND4L	1.74054e-273	-0.677083	0.848	0.944	5.83743e-269
ZFP36L2	3.73794e-270	0.494867	0.959	0.956	1.25363e-265
IFITM3	9.59321e-260	0.737478	0.542	0.324	3.21737e-255
TOMM7	4.85485e-252	-0.356662	0.776	0.947	1.62822e-247
S100A8	1.53622e-251	0.88584	0.533	0.307	5.15218e-247
ZFP36	1.49967e-250	0.642847	0.821	0.708	5.02958e-246
ISG20	2.03925e-248	0.679123	0.683	0.575	6.83924e-244
SOCS1	3.58442e-241	0.648106	0.425	0.213	1.20214e-236
RPS4X	5.10308e-241	-0.259759	0.988	0.998	1.71147e-236
EEF1B2	2.54872e-235	-0.298399	0.931	0.983	8.54791e-231
OASL	3.31538e-235	0.492199	0.165	0.04	1.11191e-230
MT-CO1	2.4959e-229	-0.436601	0.947	0.992	8.37075e-225
MT-ATP8	9.03652e-227	-0.67408	0.271	0.55	3.03067e-222
RPL10A	1.24805e-208	-0.253371	0.936	0.988	4.18572e-204
IRF7	2.83846e-207	0.547071	0.305	0.13	9.51962e-203
XAF1	8.8855e-202	0.577714	0.403	0.211	2.98002e-197
OAS3	1.10785e-199	0.395368	0.166	0.046	3.7155e-195
PRDM1	1.6649e-197	0.589959	0.388	0.199	5.58373e-193
EIF3L	4.40965e-197	-0.38493	0.428	0.705	1.47891e-192
EPSTI1	4.65357e-194	0.46774	0.238	0.089	1.56071e-189
ARID5A	9.17309e-192	0.58889	0.494	0.31	3.07647e-187
IFI44	2.52253e-190	0.419328	0.21	0.072	8.46006e-186
UCP2	7.94927e-182	-0.451236	0.276	0.556	2.66603e-177
C12orf57	5.84454e-169	-0.320821	0.627	0.862	1.96014e-164
HLA-C	1.25411e-168	0.251709	0.981	0.992	4.20603e-164
TRIM22	3.17641e-168	0.597474	0.482	0.324	1.06531e-163
ACTG1	3.71252e-162	-0.405601	0.75	0.904	1.2451e-157
PLSCR1	9.2342e-162	0.433804	0.22	0.086	3.09696e-157
CDKN2D	1.60188e-161	0.532087	0.479	0.311	5.3724e-157
TSC22D3	2.40475e-159	0.463517	0.875	0.852	8.06506e-155
RPL21	8.13414e-153	-0.259184	0.929	0.977	2.72803e-148
TXNIP	3.30486e-150	0.305802	0.938	0.95	1.10838e-145
SP100	2.46635e-149	0.523095	0.56	0.433	8.27164e-145
TYMP	1.07011e-148	0.478423	0.261	0.119	3.58895e-144
MTHFD2	2.25454e-148	0.445688	0.249	0.111	7.56126e-144
DDX21	3.7467e-148	0.536264	0.573	0.432	1.25657e-143
CD52	1.22163e-146	-0.286602	0.786	0.947	4.0971e-142
HERC5	1.6614e-146	0.464656	0.246	0.108	5.572e-142
DDIT4	2.92554e-145	0.610311	0.664	0.549	9.81169e-141
S100A9	4.47548e-145	0.636628	0.485	0.315	1.50099e-140
RNF213	1.29293e-144	0.588019	0.576	0.466	4.33621e-140
HLA-A	1.9241e-144	0.3615	0.955	0.99	6.45304e-140
UBC	7.30296e-142	0.283779	0.937	0.958	2.44927e-137
ODF3B	8.64183e-142	0.355961	0.166	0.058	2.8983e-137
TRAF3IP3	8.71289e-141	-0.352848	0.272	0.516	2.92213e-136
ZBP1	2.93394e-140	0.436332	0.24	0.106	9.83984e-136
MT-ND5	3.46791e-140	-0.366947	0.67	0.853	1.16307e-135
RPL27A	1.60745e-135	-0.279275	0.752	0.921	5.39105e-131
BTG1	1.9023e-135	0.264464	0.972	0.98	6.37993e-131
SOCS3	1.3277e-134	0.528301	0.514	0.363	4.45283e-130
MT2A	5.54716e-134	0.703577	0.584	0.464	1.86041e-129
HSP90AB1	7.89074e-134	0.346748	0.872	0.886	2.6464e-129
LINC00861	4.6515e-129	-0.345026	0.238	0.471	1.56002e-124
CXCR4	3.52185e-125	0.359684	0.79	0.723	1.18116e-120
CD27	1.21337e-124	-0.297128	0.222	0.453	4.06942e-120
FYB1	1.43706e-122	-0.29809	0.591	0.793	4.8196e-118
CORO1A	6.79171e-122	-0.270949	0.648	0.842	2.2778e-117
FOS	7.46089e-121	0.662673	0.604	0.469	2.50223e-116
PARP9	9.14521e-117	0.357492	0.21	0.093	3.06712e-112
CD69	1.40867e-116	0.436989	0.761	0.705	4.72441e-112
HSH2D	9.83588e-116	0.349412	0.17	0.067	3.29876e-111
MALAT1	1.91517e-114	0.268234	0.999	1	6.42311e-110
LCK	4.51515e-112	-0.262389	0.371	0.605	1.51429e-107
MTRNR2L12	1.36436e-111	0.504845	0.949	0.95	4.57581e-107
TCF7	6.18663e-111	-0.298519	0.363	0.595	2.07487e-106
DDX24	3.20133e-110	0.374456	0.729	0.675	1.07366e-105
AREG	3.73063e-110	0.645825	0.314	0.179	1.25118e-105
TRIM37	2.81906e-107	0.290861	0.125	0.043	9.45457e-103
BCL3	3.85304e-106	0.451592	0.284	0.157	1.29223e-101
AC116407.2	4.51851e-106	0.251858	0.115	0.037	1.51542e-101
HELZ2	5.5284e-106	0.256175	0.115	0.037	1.85412e-101
SLC9A3R1	1.1691e-104	-0.303881	0.157	0.347	3.92093e-100
MX2	2.35486e-104	0.393716	0.245	0.126	7.89774e-100
LAT	3.44297e-104	-0.255906	0.273	0.495	1.1547e-99
LBH	5.98056e-102	-0.278313	0.148	0.337	2.00576e-97
JUNB	2.46393e-101	0.34183	0.959	0.937	8.26353e-97
HLA-E	9.7646e-101	0.255653	0.956	0.973	3.27485e-96
SLC2A3	2.34884e-100	0.441129	0.593	0.489	7.87754e-96
MT-ND1	1.53845e-99	-0.264514	0.826	0.932	5.15966e-95
MIF	1.04936e-97	0.294071	0.829	0.864	3.51934e-93
PIM1	3.51177e-95	0.447562	0.57	0.477	1.17778e-90
PSME1	5.01101e-95	0.320486	0.806	0.838	1.68059e-90
HERPUD1	1.41909e-94	0.545431	0.444	0.33	4.75934e-90
SNHG15	3.48203e-94	0.490011	0.419	0.3	1.1678e-89
OAS1	7.3446e-93	0.285248	0.133	0.051	2.46323e-88
LGALS9	8.44922e-93	0.32606	0.165	0.072	2.8337e-88
NFKBIA	4.09528e-91	0.334516	0.883	0.859	1.37348e-86
SAT1	7.28001e-90	0.524684	0.545	0.458	2.44157e-85
BATF	2.78266e-89	0.480704	0.265	0.151	9.3325e-85
CRYBG1	3.4055e-88	0.443961	0.296	0.179	1.14214e-83
SMCHD1	6.73672e-88	0.415331	0.597	0.538	2.25936e-83
PELI1	1.45302e-87	0.486466	0.346	0.228	4.87314e-83
UGCG	2.34624e-85	0.391835	0.237	0.129	7.86881e-81
GIMAP4	2.47614e-81	-0.283911	0.214	0.386	8.30447e-77
S100A4	6.36407e-78	0.317874	0.882	0.852	2.13438e-73
KLF6	1.90631e-76	0.507817	0.67	0.63	6.39339e-72
SBDS	1.08342e-75	0.376173	0.603	0.542	3.63358e-71
PTPN1	1.98818e-74	0.397905	0.396	0.291	6.66794e-70
KLF2	4.85177e-71	0.420962	0.719	0.712	1.62719e-66
ADAR	6.22243e-71	0.407622	0.414	0.321	2.08688e-66
NPEPPS	7.25999e-71	0.470357	0.262	0.165	2.43485e-66
DUSP1	1.94904e-68	0.454659	0.607	0.532	6.53668e-64
HLA-DQB1	3.23825e-68	0.330506	0.214	0.118	1.08604e-63
IFI35	1.26174e-67	0.313984	0.186	0.099	4.23163e-63
DRAP1	2.58182e-67	0.399869	0.538	0.488	8.6589e-63
LDHA	5.99166e-65	0.305087	0.66	0.645	2.00948e-60
NEAT1	2.56494e-64	0.453774	0.438	0.343	8.60231e-60
TP53INP1	1.0346e-62	0.278964	0.155	0.077	3.46983e-58
PTPRCAP	1.16311e-62	0.445141	0.361	0.269	3.90084e-58
IFI27	1.96442e-61	0.573559	0.114	0.05	6.58828e-57
IFI16	3.1915e-59	0.330815	0.314	0.216	1.07036e-54
PSME2	3.42205e-59	0.349978	0.603	0.576	1.14769e-54
NOP16	4.64616e-59	0.261556	0.167	0.088	1.55823e-54
DDX60L	8.26768e-59	0.264526	0.145	0.072	2.77281e-54
GPRIN3	3.27675e-58	0.380453	0.307	0.212	1.09896e-53
PCGF5	7.81728e-58	0.365733	0.401	0.312	2.62176e-53
IFITM2	6.58553e-57	0.300774	0.753	0.771	2.20865e-52
TCAF2	5.59187e-54	0.314803	0.266	0.176	1.8754e-49
C19orf66	3.44722e-53	0.39524	0.355	0.271	1.15613e-48
ARID5B	6.22267e-53	0.36924	0.476	0.401	2.08696e-48
S100A12	1.19288e-52	0.272245	0.11	0.05	4.0007e-48
SRSF10	1.75992e-52	0.325457	0.507	0.443	5.90243e-48
UBALD2	7.32424e-52	0.312681	0.213	0.131	2.4564e-47
BST2	8.91221e-51	0.393628	0.392	0.318	2.98898e-46
LAP3	6.28504e-50	0.304533	0.209	0.13	2.10788e-45
HAUS3	2.71478e-49	0.323482	0.257	0.172	9.10484e-45
PIM3	1.0343e-48	0.343683	0.424	0.336	3.46883e-44
PPP1R16B	2.34435e-48	0.251151	0.141	0.075	7.86249e-44
SLC7A5	1.93509e-47	0.251082	0.171	0.098	6.48991e-43
IFNGR1	2.12624e-46	0.28747	0.201	0.124	7.13097e-42
STK17B	8.30965e-45	0.319568	0.57	0.537	2.78689e-40
ARPC5L	2.46477e-44	0.320416	0.378	0.302	8.26633e-40
SRGN	8.29312e-42	0.261423	0.667	0.651	2.78135e-37
STAT1	1.20411e-40	0.35223	0.299	0.222	4.03834e-36
TENT5C	5.43025e-40	0.316467	0.273	0.194	1.8212e-35
JUN	1.45373e-39	0.318617	0.672	0.615	4.87551e-35
TOB1	1.77102e-39	0.420748	0.378	0.314	5.93964e-35
PER1	1.89664e-39	0.323299	0.232	0.159	6.36094e-35
CASP8	2.82447e-39	0.349502	0.302	0.227	9.47271e-35
GUK1	1.59139e-38	0.258489	0.622	0.618	5.33719e-34
TMEM123	2.28474e-38	0.252987	0.653	0.674	7.66255e-34
RNMT	1.1807e-36	0.300876	0.445	0.386	3.95983e-32
RNF19A	1.31418e-35	0.304317	0.273	0.203	4.40749e-31
FAS	1.39467e-35	0.272037	0.207	0.14	4.67745e-31
TAP1	4.57111e-35	0.315561	0.313	0.247	1.53306e-30
ELF1	5.87068e-35	0.276005	0.545	0.524	1.96891e-30
SNRPA1	2.5527e-34	0.29705	0.368	0.307	8.56126e-30
RELB	3.90402e-33	0.338159	0.37	0.309	1.30933e-28
STAT3	4.33649e-33	0.282477	0.477	0.439	1.45437e-28
RBM8A	4.63086e-32	0.281917	0.491	0.462	1.5531e-27
CD55	1.08424e-30	0.283749	0.378	0.315	3.63633e-26
GLUL	3.89419e-30	0.268663	0.186	0.128	1.30603e-25
SYNE2	5.52331e-30	0.305831	0.457	0.417	1.85241e-25
HSPA5	1.51357e-29	0.302634	0.53	0.508	5.07621e-25
BTG2	2.92239e-29	0.323005	0.534	0.516	9.80112e-25
LGALS1	4.46896e-29	0.28618	0.352	0.28	1.4988e-24
BAZ1A	5.0136e-29	0.312004	0.372	0.32	1.68146e-24
TNFAIP3	6.30139e-29	0.323463	0.624	0.615	2.11336e-24
ARHGDIA	3.10688e-28	0.270353	0.537	0.528	1.04199e-23
BHLHE40	3.91384e-28	0.29303	0.208	0.147	1.31262e-23
RNF149	4.04436e-28	0.305669	0.356	0.305	1.3564e-23
SYTL3	1.33805e-27	0.257014	0.188	0.13	4.48757e-23
ILF2	1.43407e-27	0.279766	0.41	0.37	4.8096e-23
FKBP11	2.7956e-27	0.309443	0.321	0.267	9.37587e-23
SGK1	5.42315e-27	0.278286	0.172	0.117	1.81882e-22
CYTIP	5.81277e-27	0.277328	0.544	0.539	1.94949e-22
KLF3	3.65524e-26	0.286906	0.491	0.468	1.2259e-21
BIRC3	1.42416e-25	0.26715	0.411	0.361	4.77633e-21
DYNLT1	3.98301e-24	0.279717	0.337	0.287	1.33582e-19
LGALS3BP	5.28555e-24	0.256574	0.182	0.13	1.77267e-19
PDIA3	3.89261e-23	0.251216	0.552	0.558	1.3055e-18
ALDOA	1.05523e-22	0.267973	0.544	0.546	3.53904e-18
SLC3A2	5.67507e-22	0.276802	0.384	0.348	1.9033e-17
NXT1	1.26566e-21	0.259266	0.285	0.236	4.24477e-17
G3BP2	1.79824e-21	0.255264	0.46	0.436	6.03092e-17
EZR	1.94506e-21	0.300649	0.468	0.452	6.52336e-17
AC016831.7	4.39092e-21	0.263674	0.333	0.287	1.47263e-16
RNF145	4.57741e-21	0.255351	0.289	0.241	1.53517e-16
XRN2	7.00142e-21	0.277294	0.354	0.316	2.34814e-16
SOD2	1.30749e-19	0.283178	0.278	0.234	4.38504e-15
PTGER4	6.01123e-19	0.290631	0.263	0.218	2.01605e-14
SMAP2	3.88185e-18	0.269022	0.283	0.24	1.30189e-13
SFPQ	1.08019e-17	0.259725	0.435	0.411	3.62273e-13
GPR183	1.29732e-17	0.251912	0.365	0.327	4.35096e-13
PAG1	2.06323e-17	0.254957	0.325	0.287	6.91967e-13
RSBN1	7.7993e-17	0.255704	0.312	0.275	2.61573e-12
SNX9	8.47158e-17	0.269782	0.266	0.225	2.8412e-12
GZMK	1.77211e-15	-0.279691	0.065	0.106	5.9433e-11
KLRB1	2.14147e-15	-0.295597	0.164	0.218	7.18208e-11
ADGRE5	2.72554e-12	0.276379	0.342	0.322	9.14093e-08
NME2	1.49294e-11	0.252601	0.405	0.402	5.00701e-07
PPP1R15A	1.48178e-06	0.253606	0.268	0.252	0.049696

## Sheet: Supplementary Data 3
CD8 T cells			Proportion of expressing cells
Gene	p_val	avg_logFC	Progressive	Stable	p_val_adj		p_val_adj indicates adjusted p-value calculated
IFI6	0	1.34562	0.742	0.305	0		by Wilcoxon rank-sum test with Bonferroni
IFITM1	0	0.973081	0.992	0.974	0		correction for multiple comparisons
OASL	0	0.940006	0.359	0.113	0
S100A8	0	0.919753	0.558	0.295	0
LY6E	0	0.918519	0.906	0.782	0
ISG20	0	0.862308	0.753	0.512	0
IFIT3	0	0.844857	0.2	0.034	0
ISG15	0	0.807646	0.49	0.257	0
IFI44L	0	0.78083	0.328	0.082	0
EIF2AK2	0	0.702017	0.434	0.208	0
TSC22D3	0	0.631167	0.913	0.832	0
HLA-A	0	0.428628	0.985	0.995	0
MALAT1	0	0.359295	0.999	1	0
HLA-E	0	0.351502	0.979	0.98	0
B2M	0	0.280237	1	1	0
RPS15A	0	-0.256669	0.996	0.999	0
RPS27	0	-0.265377	0.994	0.998	0
RPL15	0	-0.306327	0.928	0.984	0
RPS3A	0	-0.308522	0.986	0.997	0
RPS3	0	-0.308784	0.996	0.998	0
RPS4X	0	-0.312576	0.986	0.996	0
RPL5	0	-0.329214	0.955	0.989	0
TPT1	0	-0.329873	0.973	0.995	0
RPL23A	0	-0.337644	0.934	0.987	0
RPS18	0	-0.338176	0.985	0.996	0
EEF1A1	0	-0.349705	0.993	0.999	0
RPS14	0	-0.356075	0.989	0.998	0
RPS25	0	-0.394067	0.963	0.994	0
RPL13	0	-0.407989	0.994	0.998	0
RPS6	0	-0.449852	0.957	0.991	0
RPL3	0	-0.491274	0.962	0.99	0
MT-CO1	0	-0.502914	0.971	0.996	0
MT-CO2	0	-0.504028	0.985	0.998	0
MT-CYB	0	-0.639202	0.845	0.978	0
MT-ND4L	0	-0.798529	0.833	0.953	0
MT-ND3	0	-0.804408	0.724	0.941	0
MT-ATP8	0	-0.832725	0.268	0.572	0
MT-ATP6	0	-0.875198	0.877	0.974	0
CMPK2	7.673e-293	0.470617	0.171	0.036	2.57337e-288
MX1	1.02996e-279	0.624991	0.341	0.14	3.45429e-275
XAF1	7.96821e-277	0.642777	0.424	0.21	2.67238e-272
RPS5	3.03992e-272	-0.313335	0.945	0.984	1.01953e-267
ACTG1	2.33305e-264	-0.502871	0.722	0.892	7.82459e-260
DDIT4	7.85825e-260	0.639366	0.664	0.5	2.6355e-255
ADGRE5	4.73592e-254	0.756484	0.594	0.432	1.58833e-249
MT-ND1	7.85923e-252	-0.411929	0.824	0.943	2.63583e-247
RPL4	9.84349e-245	-0.370374	0.754	0.914	3.30131e-240
MT-ND5	3.5049e-243	-0.458624	0.687	0.88	1.17547e-238
RPLP2	1.3726e-239	-0.261389	0.947	0.993	4.60343e-235
TXNIP	7.41835e-239	0.43496	0.925	0.916	2.48796e-234
RNF213	1.30678e-231	0.611703	0.692	0.589	4.38268e-227
SP100	2.25525e-228	0.568562	0.592	0.438	7.56364e-224
H3F3B	3.83399e-228	0.287491	0.99	0.99	1.28584e-223
S100A9	5.67726e-226	0.74393	0.5	0.302	1.90404e-221
SOCS1	2.99635e-223	0.561903	0.312	0.136	1.00492e-218
CORO1A	3.7661e-223	-0.406343	0.627	0.827	1.26307e-218
RPL27	5.85394e-219	-0.28983	0.848	0.954	1.9633e-214
LAG3	9.20665e-219	0.670146	0.385	0.204	3.08773e-214
MT-CO3	4.56728e-218	-0.329683	0.906	0.986	1.53177e-213
RPSA	1.05079e-215	-0.263989	0.934	0.985	3.52415e-211
IFITM3	5.18779e-210	0.566864	0.592	0.418	1.73988e-205
MT2A	5.25726e-206	0.692938	0.746	0.641	1.76318e-201
RPS9	2.53146e-204	-0.251118	0.925	0.981	8.49e-200
GZMK	2.68662e-198	-0.756687	0.137	0.366	9.01037e-194
HERPUD1	1.73934e-197	0.624445	0.598	0.461	5.8334e-193
TOMM7	5.57382e-195	-0.311997	0.708	0.893	1.86935e-190
GZMB	7.57511e-194	0.665776	0.624	0.444	2.54054e-189
EPSTI1	8.98651e-192	0.455859	0.214	0.077	3.01389e-187
KLRG1	2.73886e-191	-0.454348	0.198	0.445	9.18559e-187
LTB	4.26923e-190	-0.702904	0.215	0.446	1.43181e-185
IRF7	3.0001e-188	0.541484	0.277	0.123	1.00617e-183
UCP2	9.26623e-186	-0.462113	0.28	0.528	3.10771e-181
MT-ND4	2.62215e-185	-0.313913	0.712	0.901	8.79416e-181
CXCR4	2.54665e-184	0.353673	0.832	0.746	8.54094e-180
KLF2	7.96928e-182	0.502929	0.745	0.676	2.67274e-177
ARPC5L	6.40225e-177	0.486591	0.633	0.508	2.14719e-172
CNN2	2.97725e-172	-0.379746	0.341	0.589	9.9851e-168
EEF1B2	1.71379e-171	-0.284123	0.872	0.95	5.74772e-167
KLF3	2.4837e-170	0.486833	0.634	0.517	8.32982e-166
CMC1	3.67043e-169	-0.580475	0.167	0.381	1.23099e-164
CD27	4.96346e-168	-0.450111	0.043	0.217	1.66465e-163
IFIT2	2.57671e-167	0.974064	0.152	0.047	8.64176e-163
PLSCR1	7.3336e-166	0.490496	0.25	0.111	2.45954e-161
SLC9A3R1	1.89104e-156	-0.421818	0.281	0.505	6.34217e-152
ZBP1	8.50562e-155	0.502235	0.342	0.19	2.85262e-150
ZFP36L2	1.22963e-152	0.284333	0.952	0.948	4.12395e-148
EIF3L	5.17332e-151	-0.344755	0.312	0.546	1.73503e-146
LCK	1.87382e-146	-0.316844	0.368	0.604	6.28441e-142
TRIM22	2.68491e-146	0.522027	0.423	0.281	9.00465e-142
GIMAP4	4.08323e-145	-0.396568	0.138	0.333	1.36943e-140
FGFBP2	1.7805e-144	0.43444	0.613	0.434	5.97144e-140
TYMP	1.65103e-142	0.480069	0.253	0.122	5.53722e-138
OAS3	7.07793e-141	0.347755	0.133	0.041	2.3738e-136
HERC5	1.01219e-139	0.498651	0.216	0.095	3.39467e-135
IL16	1.36315e-136	-0.328032	0.102	0.283	4.57174e-132
SYTL3	3.92354e-136	0.486022	0.42	0.277	1.31588e-131
PTGDS	4.80549e-135	0.382523	0.109	0.03	1.61167e-130
PARP9	1.19283e-133	0.432224	0.21	0.093	4.00052e-129
LINC00861	5.52651e-133	-0.32988	0.139	0.331	1.85348e-128
RHOB	5.69485e-132	0.49269	0.22	0.1	1.90994e-127
COMMD6	1.01089e-130	-0.261208	0.635	0.837	3.39033e-126
RIPOR2	1.67211e-129	-0.302898	0.219	0.429	5.60794e-125
SMDT1	4.36458e-127	-0.298401	0.284	0.499	1.46379e-122
CD52	9.9095e-126	-0.309944	0.803	0.927	3.32345e-121
C12orf57	1.00028e-125	-0.265518	0.557	0.767	3.35474e-121
TCF7	3.05229e-123	-0.380752	0.079	0.235	1.02368e-118
DDX24	7.83693e-121	0.351809	0.706	0.634	2.62835e-116
TRAF3IP3	2.61432e-120	-0.308664	0.218	0.42	8.7679e-116
THEMIS2	1.83563e-113	0.361727	0.168	0.071	6.15633e-109
PRF1	2.80543e-113	0.375358	0.608	0.481	9.40884e-109
APOBEC3G	7.33147e-112	-0.315574	0.119	0.283	2.45883e-107
PLEK	7.52002e-108	-0.345961	0.212	0.391	2.52206e-103
HLA-DQB1	6.41167e-105	0.493846	0.335	0.212	2.15035e-100
COTL1	1.67667e-104	-0.316173	0.242	0.43	5.62322e-100
NEAT1	8.23641e-103	0.552192	0.457	0.345	2.76233e-98
HSPA8	1.0464e-100	-0.259203	0.624	0.784	3.5094e-96
MRPS6	5.6162e-100	-0.267288	0.072	0.209	1.88356e-95
LDHB	7.17599e-100	-0.285971	0.495	0.681	2.40668e-95
ADAR	8.82295e-100	0.437332	0.438	0.327	2.95904e-95
FCMR	1.28949e-99	-0.269434	0.143	0.305	4.3247e-95
MX2	5.31126e-99	0.352173	0.176	0.081	1.78129e-94
FYB1	5.81677e-99	-0.252816	0.442	0.641	1.95083e-94
DENND2D	1.00937e-98	-0.268642	0.068	0.2	3.38523e-94
BST2	1.258e-98	0.478729	0.468	0.376	4.21907e-94
TNFAIP8	6.46712e-98	-0.254327	0.095	0.241	2.16894e-93
GZMH	1.40927e-97	0.271934	0.805	0.643	4.72642e-93
CTSW	3.75709e-96	0.279785	0.86	0.808	1.26005e-91
IFITM2	7.42268e-95	0.26073	0.836	0.815	2.48942e-90
HSH2D	5.08363e-94	0.34048	0.173	0.081	1.70495e-89
EZR	2.94235e-91	0.447924	0.582	0.525	9.86805e-87
IFI44	7.69384e-89	0.284336	0.126	0.05	2.58036e-84
SLC7A5	1.66997e-87	0.391039	0.254	0.148	5.60076e-83
ODF3B	3.5587e-87	0.298125	0.125	0.05	1.19352e-82
FKBP11	1.64461e-86	0.4486	0.442	0.347	5.51568e-82
PSME1	4.16969e-86	0.252605	0.839	0.862	1.39843e-81
CD2	1.41612e-85	-0.258189	0.354	0.536	4.74937e-81
HSPA5	6.8833e-82	0.348101	0.678	0.635	2.30852e-77
ARID5A	9.27288e-82	0.367616	0.35	0.242	3.10994e-77
RBM39	2.18488e-81	0.308138	0.699	0.678	7.32764e-77
TRGV10	2.56333e-81	-0.385527	0.063	0.175	8.5969e-77
ZEB2	4.02468e-80	0.380421	0.44	0.336	1.3498e-75
IFI27	5.07944e-78	0.494242	0.122	0.051	1.70354e-73
ZFP36	1.56924e-76	0.279447	0.807	0.782	5.26292e-72
PDIA3	4.70277e-75	0.313946	0.66	0.636	1.57721e-70
PRDM1	2.59767e-74	0.371465	0.317	0.213	8.71208e-70
CD8A	5.25478e-71	0.272107	0.719	0.673	1.76235e-66
CD55	7.78306e-71	0.340162	0.284	0.185	2.61028e-66
LGALS9	7.59824e-70	0.257717	0.101	0.041	2.5483e-65
PPP1R16B	1.10029e-69	0.345438	0.202	0.114	3.69015e-65
DRAP1	4.99353e-69	0.346894	0.585	0.551	1.67473e-64
PSME2	5.33946e-69	0.319723	0.635	0.612	1.79075e-64
NOSIP	9.61842e-69	-0.260505	0.199	0.337	3.22583e-64
GZMA	1.18763e-67	-0.265285	0.674	0.759	3.98308e-63
SMCHD1	5.49602e-65	0.349287	0.513	0.451	1.84325e-60
PDE4D	4.20344e-62	0.36864	0.256	0.167	1.40975e-57
IL7R	1.30835e-59	-0.277396	0.35	0.492	4.38794e-55
BHLHE40	2.07432e-59	0.355379	0.382	0.294	6.95684e-55
CALR	5.71559e-59	0.389602	0.656	0.651	1.91689e-54
FKBP5	5.34196e-58	0.286652	0.188	0.11	1.79159e-53
BZW1	2.42325e-57	0.303697	0.554	0.51	8.12708e-53
NPEPPS	3.1219e-57	0.368188	0.22	0.142	1.04702e-52
DDX21	6.40091e-57	0.3561	0.419	0.341	2.14674e-52
HELZ2	7.71145e-57	0.260943	0.113	0.053	2.58626e-52
SLC2A3	1.67533e-56	0.3779	0.406	0.329	5.61871e-52
MRPL10	3.80544e-56	0.333069	0.351	0.267	1.27627e-51
S100A12	6.10469e-55	0.268175	0.105	0.048	2.04739e-50
PARP12	2.20878e-54	0.265202	0.147	0.079	7.4078e-50
SYNE2	4.2834e-54	0.288002	0.59	0.555	1.43657e-49
HOPX	5.61796e-51	-0.253184	0.35	0.471	1.88415e-46
UTRN	7.53146e-51	0.334844	0.383	0.307	2.5259e-46
HNRNPL	7.95841e-51	0.313926	0.337	0.26	2.66909e-46
SBDS	1.10372e-50	0.284059	0.567	0.515	3.70164e-46
CDKN2D	2.05845e-50	0.366051	0.387	0.318	6.90362e-46
TMEM123	2.94619e-49	0.32957	0.444	0.386	9.88093e-45
METRNL	1.83966e-48	0.250977	0.156	0.088	6.16986e-44
LINC02446	5.78931e-48	-0.258096	0.123	0.22	1.94162e-43
CYTIP	7.93778e-48	0.303138	0.497	0.45	2.66217e-43
STAT1	1.87177e-46	0.366114	0.256	0.183	6.27756e-42
ELF1	1.56281e-45	0.267448	0.532	0.487	5.24137e-41
KLF6	2.80355e-45	0.356395	0.636	0.627	9.40253e-41
JUN	7.09816e-45	0.250981	0.622	0.547	2.38058e-40
CCL4	8.11198e-44	0.577218	0.454	0.391	2.7206e-39
BCL3	2.25009e-43	0.262365	0.166	0.101	7.54636e-39
SPON2	3.98288e-43	0.343928	0.293	0.216	1.33578e-38
SAT1	4.56912e-43	0.30591	0.51	0.471	1.53239e-38
DIP2A	9.37951e-43	0.298492	0.224	0.154	3.1457e-38
GBP1	5.62882e-42	0.310152	0.16	0.099	1.88779e-37
PTPRCAP	7.6297e-42	0.376196	0.369	0.312	2.55885e-37
RBM8A	2.57437e-40	0.266296	0.551	0.532	8.63393e-36
GTF3C1	9.30959e-40	0.30472	0.209	0.143	3.12225e-35
IFI35	1.28658e-38	0.28368	0.177	0.116	4.31494e-34
CRYBG1	3.68446e-38	0.292192	0.208	0.143	1.23569e-33
DDIT3	4.02276e-38	0.282982	0.201	0.137	1.34915e-33
PTPRE	1.6888e-37	0.290537	0.235	0.169	5.66388e-33
CEMIP2	2.07664e-37	0.287265	0.319	0.249	6.96462e-33
CSNK1D	5.42775e-37	0.283891	0.246	0.18	1.82036e-32
LAP3	5.60989e-37	0.268356	0.202	0.139	1.88144e-32
KRAS	7.03784e-37	0.326651	0.327	0.271	2.36035e-32
USP15	2.18888e-36	0.291832	0.403	0.353	7.34106e-32
IFI16	7.83175e-36	0.282804	0.284	0.219	2.62661e-31
SUPV3L1	2.99213e-35	0.279627	0.221	0.158	1.0035e-30
SNRPA1	6.18534e-35	0.288939	0.336	0.28	2.07444e-30
RASA2	2.26226e-34	0.313411	0.272	0.211	7.58718e-30
CASP8	4.58634e-34	0.293571	0.312	0.253	1.53817e-29
MT1E	9.51658e-33	0.258387	0.242	0.177	3.19167e-28
STAT3	4.29504e-32	0.291553	0.402	0.36	1.44047e-27
HMGB2	3.73826e-31	0.260765	0.512	0.494	1.25374e-26
HNRNPH3	4.4644e-31	0.273475	0.442	0.407	1.49727e-26
ODC1	1.66501e-30	0.298729	0.369	0.324	5.58412e-26
DYNLT1	4.12304e-30	0.274335	0.354	0.303	1.38278e-25
SRSF10	6.338e-30	0.266943	0.418	0.375	2.12564e-25
PRPF4B	8.72984e-30	0.269585	0.345	0.29	2.92781e-25
RORA	3.42293e-29	0.253964	0.379	0.329	1.14798e-24
GBP5	5.66828e-29	0.324681	0.336	0.286	1.90103e-24
RAB5IF	7.34433e-29	0.313441	0.386	0.345	2.46314e-24
RIOK3	1.09238e-28	0.258171	0.315	0.261	3.66363e-24
ZNFX1	3.28793e-28	0.266309	0.197	0.143	1.1027e-23
VPS37B	6.34117e-28	0.270635	0.252	0.196	2.1267e-23
MAP3K8	5.25791e-27	0.306693	0.349	0.299	1.7634e-22
SLFN5	7.78854e-26	0.269917	0.288	0.239	2.61212e-21
SNHG15	2.31791e-25	0.274242	0.31	0.264	7.77382e-21
DNAJA1	1.99889e-24	0.266984	0.31	0.262	6.70389e-20
MCL1	2.12495e-24	0.258346	0.382	0.343	7.12664e-20
PIM1	2.45309e-23	0.278006	0.283	0.237	8.22719e-19
RSRC2	2.52843e-23	0.251558	0.346	0.306	8.47984e-19
CST3	4.35666e-23	0.254169	0.188	0.139	1.46114e-18
UPP1	5.65494e-23	0.276084	0.3	0.258	1.89655e-18
GABARAPL1	2.24468e-22	0.25155	0.295	0.248	7.5282e-18
KLRB1	4.77557e-22	-0.306286	0.161	0.22	1.60163e-17
RUNX3	3.32297e-21	0.280499	0.403	0.375	1.11446e-16
CEBPB	4.55897e-21	0.257749	0.306	0.264	1.52899e-16
VAMP2	3.21961e-20	0.257725	0.448	0.437	1.07979e-15
C19orf66	2.60033e-19	0.267531	0.315	0.282	8.72098e-15
PAFAH1B1	1.45551e-18	0.256194	0.272	0.234	4.88149e-14
H1FX	3.91663e-17	0.265441	0.302	0.265	1.31356e-12
ZC3HAV1	1.6947e-13	0.257212	0.313	0.29	5.68368e-09
PMAIP1	2.47173e-12	0.415605	0.208	0.178	8.28969e-08
CCL4L2	7.18209e-11	0.311662	0.105	0.08	2.40873e-06
YWHAH	1.14671e-10	0.293215	0.174	0.151	3.84585e-06
TRBV7-9	1.08148e-09	0.406657	0.108	0.083	3.62707e-05

## Sheet: Supplementary Data 4
B cells			Proportion of expressing cells
Gene	p_val	avg_logFC	Progressive	Stable	p_val_adj		p_val_adj indicates adjusted p-value calculated
IFITM1	0	1.67146	0.878	0.483	0		by Wilcoxon rank-sum test with Bonferroni
IFI6	0	1.33146	0.577	0.163	0		correction for multiple comparisons
IFI44L	0	1.31083	0.577	0.11	0
MX1	0	1.00959	0.543	0.2	0
LY6E	0	0.967123	0.824	0.595	0
EIF2AK2	0	0.943237	0.508	0.19	0
IGHV4-59	0	0.884781	0.401	0.077	0
OASL	0	0.757523	0.26	0.021	0
BTG1	0	0.722744	0.972	0.962	0
IFIT3	0	0.675756	0.206	0.022	0
IGKV1-12	0	0.671003	0.231	0.013	0
CMPK2	0	0.563764	0.205	0.02	0
TMSB4X	7.26991e-276	-0.564691	0.89	0.972	2.43818e-271
ZFP36L2	5.4994e-271	0.984646	0.85	0.731	1.84439e-266
TRIM22	4.06498e-255	0.904378	0.567	0.288	1.36331e-250
RPS6	1.31242e-250	-0.371351	0.956	0.983	4.40159e-246
MT-CO2	2.21055e-245	-0.425651	0.994	0.996	7.41375e-241
ISG20	3.39662e-245	0.665659	0.815	0.675	1.13916e-240
ISG15	5.9864e-242	0.964289	0.434	0.176	2.00772e-237
UBC	1.08735e-240	0.558739	0.946	0.953	3.64674e-236
EZR	1.71053e-238	0.652826	0.891	0.822	5.73677e-234
RPS18	1.0896e-233	-0.351568	0.973	0.988	3.65432e-229
XAF1	8.88787e-232	0.754818	0.445	0.173	2.98081e-227
RPL15	3.14898e-230	-0.367098	0.94	0.975	1.0561e-225
ADTRP	3.70237e-229	0.398286	0.124	0.009	1.2417e-224
RPS25	5.92738e-224	-0.334652	0.961	0.982	1.98792e-219
STAT1	7.12527e-222	0.717558	0.361	0.122	2.38967e-217
LTB	8.41359e-221	-0.722973	0.564	0.789	2.82175e-216
CD79B	1.1141e-219	-0.775277	0.257	0.605	3.73648e-215
MT-CO1	7.65858e-216	-0.460559	0.984	0.995	2.56854e-211
TXNIP	2.59209e-210	0.721168	0.911	0.869	8.69334e-206
MT-ATP6	5.11941e-199	-0.625537	0.94	0.979	1.71695e-194
TESC	9.30916e-191	0.825042	0.254	0.07	3.1221e-186
MX2	4.24481e-180	0.604983	0.251	0.07	1.42362e-175
IRF7	4.29468e-179	0.746456	0.427	0.2	1.44035e-174
IFI44	6.53578e-179	0.452334	0.185	0.037	2.19197e-174
MT-ND3	1.03577e-171	-0.601865	0.879	0.958	3.47378e-167
TMSB10	4.22462e-168	-0.337524	0.96	0.988	1.41685e-163
H3F3B	4.70952e-164	0.428503	0.984	0.982	1.57948e-159
S100A8	3.10503e-162	0.828994	0.578	0.339	1.04136e-157
PFN1	9.79425e-157	-0.40634	0.731	0.908	3.2848e-152
CORO1A	4.33761e-155	-0.500952	0.458	0.726	1.45475e-150
IFITM3	8.64256e-153	0.731677	0.447	0.224	2.89854e-148
MALAT1	1.58561e-147	0.33815	0.999	0.998	5.31783e-143
ZNF331	7.3705e-139	0.728151	0.455	0.244	2.47192e-134
MT-ATP8	9.12444e-137	-0.575535	0.375	0.639	3.06016e-132
PLSCR1	5.86544e-136	0.581462	0.277	0.103	1.96715e-131
UCP2	7.92613e-135	-0.537926	0.302	0.574	2.65826e-130
RPL23A	6.39225e-132	-0.279148	0.926	0.973	2.14383e-127
ARHGDIB	2.41395e-130	-0.397598	0.684	0.856	8.0959e-126
OAS3	2.54636e-128	0.350849	0.133	0.026	8.53998e-124
SLFN5	6.45669e-128	0.331117	0.115	0.019	2.16544e-123
MT-ND4L	6.05289e-123	-0.475844	0.934	0.967	2.03002e-118
CD52	5.04816e-122	-0.351385	0.835	0.938	1.69305e-117
CKAP4	5.4141e-120	0.65435	0.336	0.16	1.81578e-115
TCL1A	2.93955e-119	-1.12812	0.083	0.3	9.85866e-115
S100A4	2.34128e-116	0.632564	0.614	0.44	7.85219e-112
S100A6	7.36423e-114	0.636673	0.711	0.611	2.46981e-109
SNX9	7.68204e-111	0.531784	0.618	0.436	2.5764e-106
CXCR4	8.4285e-109	0.46792	0.852	0.821	2.82675e-104
RPSA	1.00245e-107	-0.258758	0.934	0.977	3.36203e-103
CEMIP2	1.14408e-107	0.666151	0.446	0.265	3.837e-103
TAGLN2	3.70959e-107	-0.353395	0.532	0.784	1.24412e-102
HERC5	1.77343e-106	0.421615	0.207	0.072	5.94774e-102
SMCHD1	2.89518e-105	0.585922	0.706	0.62	9.70984e-101
LINC00926	1.44284e-104	-0.429189	0.407	0.663	4.83899e-100
POLD4	3.5739e-104	-0.429402	0.261	0.509	1.19861e-99
EPSTI1	4.01107e-103	0.506823	0.245	0.099	1.34523e-98
RPL3	4.59135e-102	-0.250541	0.959	0.979	1.53985e-97
HERPUD1	8.54625e-101	0.505132	0.748	0.66	2.86624e-96
LAPTM5	6.21844e-100	0.326448	0.924	0.931	2.08554e-95
YBX3	4.5386e-99	0.555269	0.407	0.227	1.52216e-94
RNF213	9.40398e-97	0.5902	0.468	0.304	3.15391e-92
HVCN1	1.79313e-96	-0.485806	0.166	0.388	6.0138e-92
LIMD2	9.58832e-96	-0.33663	0.609	0.805	3.21573e-91
OAZ1	4.69543e-95	-0.281037	0.692	0.863	1.57475e-90
USP15	5.38631e-94	0.552805	0.541	0.399	1.80646e-89
TSPYL2	9.82942e-93	0.666866	0.334	0.176	3.29659e-88
PPIA	1.28082e-92	-0.296241	0.785	0.905	4.29561e-88
NCF1	1.66541e-92	-0.377407	0.462	0.687	5.58545e-88
ADAR	3.91607e-92	0.558631	0.453	0.289	1.31337e-87
IFIT2	7.77899e-92	0.325293	0.113	0.026	2.60892e-87
ANXA6	8.78316e-92	-0.412798	0.182	0.399	2.9457e-87
PCBP2	3.73256e-91	0.322784	0.91	0.92	1.25183e-86
S100A9	6.92738e-91	0.580185	0.518	0.332	2.3233e-86
GDI2	7.39069e-91	-0.372686	0.196	0.421	2.47869e-86
SRGN	8.27381e-91	0.490939	0.49	0.309	2.77487e-86
RNF144B	1.83657e-90	0.353834	0.146	0.043	6.1595e-86
HLA-DPB1	4.91085e-90	-0.277235	0.855	0.927	1.647e-85
CD40	3.924e-89	-0.361223	0.153	0.369	1.31603e-84
FXYD5	2.10592e-87	-0.307609	0.719	0.876	7.06284e-83
RAC2	4.57561e-87	-0.339451	0.426	0.654	1.53457e-82
SELL	1.42434e-85	-0.444952	0.301	0.52	4.77697e-81
EAF2	1.64408e-84	-0.403965	0.119	0.311	5.51393e-80
CNN2	5.42798e-84	-0.358867	0.326	0.552	1.82043e-79
PNPT1	8.64181e-84	0.37819	0.184	0.069	2.89829e-79
DUSP1	3.82418e-83	0.457857	0.812	0.731	1.28255e-78
CYB561A3	7.41071e-83	-0.376661	0.156	0.364	2.4854e-78
MS4A1	1.80496e-82	-0.337341	0.651	0.809	6.05347e-78
GRASP	3.12768e-80	0.455186	0.272	0.13	1.04896e-75
MTRNR2L12	3.18124e-80	0.436164	0.975	0.963	1.06693e-75
SAT1	1.03967e-79	0.527202	0.722	0.659	3.48683e-75
TNFSF9	3.97003e-79	0.293895	0.111	0.029	1.33147e-74
SELENOH	8.96487e-78	-0.316061	0.296	0.518	3.00664e-73
AREG	1.01711e-77	0.65211	0.359	0.208	3.41119e-73
FYTTD1	1.65944e-77	0.503108	0.318	0.177	5.56543e-73
PIM3	7.49832e-75	0.5309	0.449	0.298	2.51479e-70
LAP3	2.75554e-74	0.436922	0.273	0.141	9.24151e-70
RPL4	8.823e-72	-0.250566	0.827	0.933	2.95906e-67
MYC	2.25325e-70	-0.382331	0.147	0.336	7.55694e-66
BRK1	3.19292e-69	-0.304241	0.211	0.403	1.07084e-64
LAT2	5.31535e-69	-0.324351	0.08	0.24	1.78266e-64
PLPP5	9.8727e-69	-0.424938	0.25	0.435	3.31111e-64
PARP9	9.4508e-68	0.334038	0.164	0.064	3.16961e-63
CD53	2.27304e-67	-0.290524	0.263	0.463	7.62332e-63
FCRLA	4.16296e-67	-0.329136	0.185	0.377	1.39617e-62
DNMBP	6.97076e-67	0.313806	0.127	0.042	2.33785e-62
THEMIS2	4.73285e-66	0.400081	0.27	0.142	1.5873e-61
MAFF	7.11598e-65	0.283684	0.106	0.031	2.38656e-60
RGS2	7.86567e-65	0.457972	0.46	0.31	2.63799e-60
ATP6V0C	4.1716e-64	0.429057	0.654	0.591	1.39907e-59
TMEM256	6.17936e-64	-0.285291	0.161	0.338	2.07243e-59
SMIM14	6.64437e-63	-0.319988	0.102	0.264	2.22839e-58
FCMR	2.47423e-62	-0.342189	0.336	0.533	8.29808e-58
ELF1	2.91459e-62	0.401998	0.63	0.53	9.77497e-58
ZNF10	6.17168e-62	0.430007	0.226	0.111	2.06986e-57
EIF3L	8.79742e-62	-0.279735	0.455	0.651	2.95048e-57
HELZ2	5.08716e-61	0.279827	0.12	0.041	1.70613e-56
FAM30A	2.22183e-59	-0.3225	0.101	0.257	7.45157e-55
ARID5A	2.92004e-59	0.401917	0.306	0.178	9.79322e-55
FAM96A	4.97865e-59	-0.259618	0.202	0.382	1.66974e-54
ZFP36	8.95296e-59	0.394249	0.788	0.744	3.00264e-54
HSH2D	3.58477e-58	0.467788	0.371	0.246	1.20226e-53
PTPRC	4.19267e-58	-0.278517	0.488	0.678	1.40614e-53
PDLIM1	7.87311e-58	-0.264978	0.238	0.418	2.64048e-53
CSK	1.14984e-57	-0.252171	0.141	0.304	3.85633e-53
TSPAN13	1.24859e-56	-0.295684	0.08	0.221	4.18753e-52
LTA4H	1.429e-56	-0.298242	0.175	0.344	4.79257e-52
DDX60L	2.56997e-56	0.310205	0.128	0.047	8.61918e-52
RGCC	2.58051e-56	0.447589	0.155	0.064	8.65452e-52
PRDM4	5.01989e-55	0.36455	0.235	0.122	1.68357e-50
NR4A2	9.05154e-55	0.50004	0.462	0.339	3.03571e-50
IMPDH2	1.08149e-54	-0.252617	0.091	0.233	3.6271e-50
RIPOR2	1.80207e-54	-0.267556	0.24	0.421	6.04377e-50
JUNB	1.46007e-53	0.267926	0.892	0.858	4.89678e-49
PMAIP1	4.23063e-53	0.496435	0.489	0.381	1.41887e-48
NR4A3	1.16831e-52	0.336017	0.175	0.08	3.91829e-48
ACTG1	3.23423e-52	-0.279294	0.532	0.705	1.0847e-47
DAZAP2	7.14043e-52	0.287115	0.82	0.83	2.39476e-47
DRAP1	1.14735e-51	0.433296	0.501	0.398	3.84799e-47
CFLAR	1.97133e-51	0.437559	0.372	0.257	6.61143e-47
STAG3	5.69291e-51	0.403406	0.227	0.118	1.90929e-46
HLA-DQB1	7.87687e-51	-0.319943	0.825	0.913	2.64175e-46
DAD1	3.46082e-50	-0.257722	0.189	0.354	1.16069e-45
KIAA1551	3.78791e-50	0.459391	0.457	0.352	1.27039e-45
CD70	5.3111e-50	0.331805	0.188	0.092	1.78124e-45
FCRL1	5.94878e-50	-0.290786	0.137	0.288	1.9951e-45
CD1C	2.07524e-49	-0.275763	0.011	0.103	6.95994e-45
LBH	6.42344e-48	-0.25065	0.125	0.269	2.15429e-43
CCDC88A	8.36014e-48	0.298756	0.143	0.062	2.80382e-43
PML	3.11766e-46	0.346074	0.183	0.092	1.0456e-41
ELL2	5.99352e-46	0.331739	0.279	0.168	2.01011e-41
TLE1	7.71788e-46	0.359518	0.353	0.232	2.58842e-41
FBXO21	1.52278e-45	0.395364	0.263	0.158	5.10711e-41
IGLL5	2.70644e-44	-0.346621	0.099	0.225	9.07687e-40
AGPAT5	2.86044e-43	0.440717	0.259	0.157	9.59335e-39
MAP3K8	3.195e-42	0.411611	0.554	0.472	1.07154e-37
TOMM5	1.56318e-41	0.434197	0.373	0.275	5.24261e-37
MNDA	2.34926e-41	0.33504	0.153	0.074	7.87896e-37
IRF9	2.46218e-41	0.304594	0.132	0.059	8.25767e-37
TMEM123	8.2229e-40	0.37253	0.484	0.385	2.7578e-35
NR4A1	1.95696e-39	0.355041	0.244	0.144	6.56325e-35
ZBP1	2.66225e-39	0.355332	0.293	0.19	8.92866e-35
LINC01781	1.0811e-38	-0.295796	0.094	0.209	3.62578e-34
PIP4P1	1.11211e-38	0.354802	0.34	0.233	3.72979e-34
CRYBG1	1.95778e-38	0.340692	0.235	0.14	6.566e-34
IGLC3	2.68605e-38	-0.377315	0.111	0.234	9.00847e-34
LYN	5.5837e-38	0.331799	0.621	0.571	1.87266e-33
MIDN	7.8658e-38	0.301585	0.157	0.079	2.63803e-33
VPREB3	3.17131e-37	-0.25933	0.214	0.352	1.06359e-32
IRF1	5.53453e-37	0.495488	0.571	0.497	1.85617e-32
IL4R	1.6197e-36	-0.350294	0.14	0.258	5.43216e-32
BISPR	1.86522e-36	0.254664	0.117	0.052	6.25557e-32
HSPE1	3.6593e-36	0.465306	0.479	0.406	1.22726e-31
SARAF	2.11368e-35	0.251096	0.828	0.854	7.08885e-31
IGHA1	5.88356e-35	-0.333889	0.374	0.25	1.97323e-30
BST2	7.32221e-35	0.360796	0.401	0.316	2.45572e-30
IGKV4-1	1.13522e-34	-0.551768	0.1	0.206	3.80731e-30
DDX24	4.08915e-34	0.279312	0.681	0.632	1.37142e-29
DDIT4	4.99711e-34	0.363638	0.326	0.227	1.67593e-29
PDE4B	7.17671e-34	0.357501	0.545	0.475	2.40692e-29
IGHV3-30	3.34674e-33	-1.198	0.027	0.103	1.12243e-28
TYMP	3.88272e-33	0.400982	0.267	0.181	1.30219e-28
ODF3B	4.25207e-33	0.28441	0.192	0.11	1.42606e-28
NAPA	1.14082e-32	0.361907	0.318	0.231	3.82607e-28
HIST1H1E	1.4215e-32	0.46766	0.492	0.409	4.76742e-28
IFITM2	2.03652e-32	0.354945	0.563	0.503	6.8301e-28
PARP12	2.31687e-32	0.28936	0.185	0.106	7.77031e-28
SOCS1	2.51194e-32	0.3143	0.216	0.131	8.42455e-28
IL10RA	2.68947e-32	0.350719	0.351	0.258	9.01996e-28
RBM38	2.71195e-32	0.34035	0.279	0.188	9.09533e-28
SRSF10	8.79631e-32	0.340139	0.547	0.478	2.95011e-27
C19orf66	1.23949e-31	0.36842	0.277	0.19	4.157e-27
STAT2	1.72083e-31	0.277286	0.158	0.086	5.77133e-27
CCDC6	1.37848e-30	0.298077	0.234	0.148	4.62314e-26
SP100	1.41293e-30	0.313598	0.626	0.587	4.7387e-26
SPOCK2	1.78326e-30	0.331253	0.228	0.147	5.98068e-26
ARID5B	2.25542e-30	0.39873	0.452	0.381	7.56422e-26
BZW1	9.91754e-30	0.289224	0.558	0.493	3.32615e-25
SYAP1	1.15761e-29	0.324947	0.248	0.166	3.88238e-25
BORCS5	2.08493e-29	0.255434	0.17	0.097	6.99244e-25
CD55	3.32219e-29	0.33375	0.498	0.427	1.1142e-24
SLC7A5	3.71775e-29	0.291857	0.193	0.116	1.24686e-24
DUSP2	6.74348e-29	0.37133	0.332	0.241	2.26163e-24
BCL2L11	8.98867e-29	0.318771	0.282	0.195	3.01462e-24
KLF3	1.13562e-28	0.335496	0.349	0.262	3.80863e-24
FUS	2.17316e-27	0.267237	0.632	0.602	7.28833e-23
RUBCN	2.22441e-27	0.277907	0.161	0.093	7.46023e-23
TSC22D3	2.52134e-27	0.279556	0.896	0.892	8.45608e-23
HIST1H4C	4.63087e-27	0.380024	0.596	0.572	1.5531e-22
OGFR	4.90581e-27	0.337247	0.263	0.185	1.64531e-22
CREM	9.49641e-27	0.259551	0.175	0.104	3.18491e-22
RARA	9.92266e-27	0.284549	0.185	0.115	3.32786e-22
LITAF	4.43101e-26	0.441112	0.422	0.362	1.48607e-21
PWP1	3.48525e-25	0.299957	0.408	0.333	1.16888e-20
NAPSA	2.50224e-24	0.365529	0.232	0.164	8.39203e-20
MT2A	4.38218e-24	0.37076	0.178	0.112	1.46969e-19
PELI1	4.94324e-24	0.299401	0.593	0.542	1.65786e-19
OAS1	9.39827e-24	0.269348	0.181	0.115	3.15199e-19
BAZ2A	2.25461e-23	0.347093	0.372	0.303	7.56152e-19
KRR1	4.06557e-23	0.28674	0.351	0.277	1.36351e-18
KRAS	7.05266e-23	0.314385	0.341	0.265	2.36532e-18
GADD45B	8.42593e-23	0.36137	0.453	0.39	2.82589e-18
PARP14	1.39028e-22	0.326734	0.298	0.225	4.66273e-18
RNF19A	1.43063e-22	0.311375	0.303	0.229	4.79805e-18
RNF41	1.77748e-22	0.274538	0.185	0.12	5.96132e-18
SRSF7	7.48541e-22	0.306494	0.59	0.583	2.51046e-17
RILPL2	2.0586e-21	0.292804	0.2	0.137	6.90413e-17
ARL4C	2.0937e-21	0.272761	0.218	0.15	7.02186e-17
ANKLE2	2.33529e-21	0.265527	0.24	0.17	7.83211e-17
RIC1	7.5348e-21	0.286269	0.337	0.267	2.52702e-16
SECISBP2L	7.87953e-21	0.293469	0.383	0.319	2.64264e-16
NEAT1	1.83206e-20	0.315173	0.372	0.298	6.14438e-16
SFPQ	2.5634e-20	0.282557	0.522	0.475	8.59713e-16
NPEPPS	4.03577e-20	0.311596	0.272	0.202	1.35352e-15
USP16	5.37996e-20	0.319626	0.381	0.317	1.80433e-15
TTN	6.37926e-20	0.261177	0.189	0.126	2.13948e-15
PPP1CC	6.92271e-20	0.314517	0.477	0.441	2.32174e-15
TCF25	6.93172e-20	0.276411	0.555	0.515	2.32476e-15
RNF145	1.07184e-19	0.280801	0.283	0.215	3.59473e-15
HIST1H1C	1.19364e-19	0.318512	0.395	0.326	4.00324e-15
SESN3	1.40852e-19	0.270897	0.202	0.138	4.72388e-15
H1FX	1.58799e-19	0.297983	0.338	0.266	5.3258e-15
CCND3	2.59566e-19	0.311247	0.414	0.359	8.70532e-15
RSRC2	7.98915e-19	0.285934	0.41	0.351	2.6794e-14
CHD1	1.09396e-18	0.291214	0.331	0.267	3.66891e-14
PTPN1	1.20305e-18	0.293551	0.447	0.399	4.03478e-14
SINHCAF	1.33888e-18	0.319335	0.283	0.222	4.49034e-14
PRPF4B	1.5215e-18	0.281244	0.366	0.302	5.10281e-14
PER1	1.67269e-18	0.282305	0.204	0.142	5.60988e-14
IFI35	2.20632e-18	0.28636	0.187	0.131	7.39954e-14
NR1H2	3.56084e-18	0.296402	0.386	0.324	1.19424e-13
IGHV4-34	7.24132e-18	-0.965197	0.052	0.109	2.42859e-13
ARHGDIA	1.35035e-17	0.291815	0.524	0.493	4.52882e-13
IGHV3-23	5.17991e-17	0.267912	0.052	0.108	1.73724e-12
DDX3X	2.09633e-16	0.276863	0.349	0.293	7.03066e-12
JUND	3.91827e-16	0.301342	0.393	0.335	1.31411e-11
ANKRD11	1.03362e-15	0.291409	0.279	0.222	3.46655e-11
DNAJA1	1.13855e-15	0.287557	0.32	0.266	3.81845e-11
MAPK8IP3	1.27932e-15	0.259803	0.257	0.201	4.29057e-11
PTP4A1	1.80786e-15	0.27512	0.38	0.329	6.06321e-11
SNN	2.17066e-15	0.254119	0.173	0.121	7.27996e-11
TCF4	4.27189e-15	0.31425	0.357	0.31	1.43271e-10
STAT3	4.72279e-15	0.287188	0.325	0.271	1.58393e-10
YPEL5	7.48237e-15	0.266678	0.503	0.472	2.50944e-10
GPR183	4.21194e-14	0.294691	0.331	0.281	1.4126e-09
CHPT1	6.0708e-14	0.289955	0.292	0.241	2.03602e-09
RTCB	7.50524e-14	0.294429	0.221	0.172	2.51711e-09
TRAPPC2L	7.73664e-14	0.289642	0.229	0.18	2.59471e-09
TNFRSF13C	1.59612e-13	0.275287	0.374	0.333	5.35306e-09
HIST1H1D	3.43529e-13	0.268319	0.227	0.174	1.15213e-08
CNOT1	1.10502e-12	0.258115	0.303	0.254	3.70602e-08
STRAP	5.57804e-12	0.258688	0.424	0.395	1.87076e-07
UPF2	6.93782e-12	0.293411	0.304	0.26	2.32681e-07
MCL1	7.12965e-12	0.285249	0.325	0.281	2.39114e-07
WBP11	8.56257e-12	0.255207	0.302	0.257	2.87171e-07
SP110	3.26822e-11	0.282907	0.453	0.432	1.0961e-06
ZC3HAV1	1.29605e-10	0.28986	0.272	0.233	4.34669e-06
SMAP2	6.19047e-09	0.298901	0.384	0.358	0.000207616
LY9	7.79576e-09	0.279805	0.322	0.289	0.000261454
ID3	1.77875e-08	0.377793	0.109	0.077	0.000596556
KLF2	0.00179992	0.295332	0.589	0.634	1
IGHG2	0.48742	0.450667	0.163	0.161	1

## Sheet: Supplementary Data 5
Item Format	DNA Sequence	Description	Clone	DNA Barcode
TotalSeq™-C	5	0005 anti-human CD80	2D10	ACGAATCAATCTGTG
TotalSeq™-C	7	0007 anti-human CD274 (B7-H1, PD-L1)	29E.2A3	GTTGTCCGACAATAC
TotalSeq™-C	8	0008 anti-human CD273 (B7-DC, PD-L2)	24F.10C12	TCAACGCTTGGCTAG
TotalSeq™-C	9	0009 anti-human CD275 (B7-H2, ICOSL)	2D3	GTGCATTCAACAGTA
TotalSeq™-C	20	0020 anti-human CD270 (HVEM, TR2)	122	TGATAGAAACAGACC
TotalSeq™-C	21	0021 anti-human CD252 (OX40L)	11C3.1	TTTAGTGATCCGACT
TotalSeq™-C	22	0022 anti-human CD137L (4-1BB Ligand)	5F4	ATTCGCCTTACGCAA
TotalSeq™-C	23	0023 anti-human CD155 (PVR)	SKII.4	ATCACATCGTTGCCA
TotalSeq™-C	24	0024 anti-human CD112 (Nectin-2)	TX31	AACCTTCCGTCTAAG
TotalSeq™-C	26	0026 anti-human CD47	CC2C6	GCATTCTGTCACCTA
TotalSeq™-C	27	0027 anti-human CD70	113-16	CGCGAACATAAGAAG
TotalSeq™-C	28	0028 anti-human CD30	BY88	TCAGGGTGTGCTGTA
TotalSeq™-C	31	0031 anti-human CD40	5C3	CTCAGATGGAGTATG
TotalSeq™-C	32	0032 anti-human CD154	24-31	GCTAGATAGATGCAA
TotalSeq™-C	33	0033 anti-human CD52	HI186	CTTTGTACGAGCAAA
TotalSeq™-C	34	0034 anti-human CD3	UCHT1	CTCATTGTAACTCCT
TotalSeq™-C	46	0046 anti-human CD8	SK1	GCGCAACTTGATGAT
TotalSeq™-C	47	0047 anti-human CD56	5.1H11	TCCTTTCCTGATAGG
TotalSeq™-C	48	0048 anti-human CD45	2D1	TCCCTTGCGATTTAC
TotalSeq™-C	50	0050 anti-human CD19	HIB19	CTGGGCAATTACTCG
TotalSeq™-C	52	0052 anti-human CD33	P67.6	TAACTCAGGGCCTAT
TotalSeq™-C	54	0054 anti-human CD34	581	GCAGAAATCTCCCTT
TotalSeq™-C	55	0055 anti-human CD138 (Syndecan-1)	MI15	ACTCTTTCGTTTACG
TotalSeq™-C	56	0056 anti-human CD269 (BCMA)	19F2	CAGATGATCCACCAT
TotalSeq™-C	57	0057 anti-human β2-microglobulin	2M2	CAGCCCGATTAAGGT
TotalSeq™-C	58	0058 anti-human HLA-A,B,C	W6/32	TATGCGAGGCTTATC
TotalSeq™-C	60	0060 anti-human CD90 (Thy1)	5E10	GCATTGTACGATTCA
TotalSeq™-C	61	0061 anti-human CD117 (c-kit)	104D2	AGACTAATAGCTGAC
TotalSeq™-C	62	0062 anti-human CD10	HI10a	CAGCCATTCATTAGG
TotalSeq™-C	63	0063 anti-human CD45RA	HI100	TCAATCCTTCCGCTT
TotalSeq™-C	64	0064 anti-human CD123	6H6	CTTCACTCTGTCAGG
TotalSeq™-C	66	0066 anti-human CD7	CD7-6B7	TGGATTCCCGGACTT
TotalSeq™-C	70	0070 anti-human/mouse CD49f	GoH3	TTCCGAGGATGATCT
TotalSeq™-C	71	0071 anti-human CD194 (CCR4)	L291H4	AGCTTACCTGCACGA
TotalSeq™-C	72	0072 anti-human CD4	RPA-T4	TGTTCCCGCTCAACT
TotalSeq™-C	80	0080 anti-human CD8a	RPA-T8	GCTGCGCTTTCCATT
TotalSeq™-C	81	0081 anti-human CD14	M5E2	TCTCAGACCTCCGTA
TotalSeq™-C	83	0083 anti-human CD16	3G8	AAGTTCACTCTTTGC
TotalSeq™-C	85	0085 anti-human CD25	BC96	TTTGTCCTGTACGCC
TotalSeq™-C	87	0087 anti-human CD45RO	UCHL1	CTCCGAATCATGTTG
TotalSeq™-C	88	0088 anti-human CD279 (PD-1) Antibody	EH12.2H7	ACAGCGCCGTATTTA
TotalSeq™-C	89	0089 anti-human TIGIT (VSTM3)	A15153G	TTGCTTACCGCCAGA
TotalSeq™-C	100	0100 anti-human CD20	2H7	TTCTGGGTCCCTAGA
TotalSeq™-C	101	0101 anti-human CD335 (NKp46)	900	ACAATTTGAACAGCG
TotalSeq™-C	102	0102 anti-human CD294 (CRTH2)	BM16	TGTTTACGAGAGCCC
TotalSeq™-C	123	0123 anti-human CD326 (Ep-CAM)	9C4	TTCCGAGCAAGTATC
TotalSeq™-C	124	0124 anti-human CD31	WM59	ACCTTTATGCCACGG
TotalSeq™-C	125	0125 anti-human CD44	BJ18	AATCCTTCCGAATGT
TotalSeq™-C	127	0127 anti-Human Podoplanin	NC-08	GGTTACTCGTTGTGT
TotalSeq™-C	129	0129 anti-human CD140b (PDGFRβ)	18A2	CAATGGTTCACTGCC
TotalSeq™-C	134	0134 anti-human CD146	P1H12	CCTTGGATAACATCA
TotalSeq™-C	135	0135 anti-human CD324 (E-Cadherin)	67A4	ATCCTTCTCCCTTTC
TotalSeq™-C	136	0136 anti-human IgM	MHM-88	TAGCGAGCCCGTATA
TotalSeq™-C	138	0138 anti-human CD5	UCHT2	CATTAACGGGATGCC
TotalSeq™-C	139	0139 anti-human TCR γ/δ	B1	CTTCCGATTCATTCA
TotalSeq™-C	141	0141 anti-human CD195 (CCR5)	J418F1	CCAAAGTAAGAGCCA
TotalSeq™-C	142	0142 anti-human CD32	FUN-2	GCTTCCGAATTACCG
TotalSeq™-C	143	0143 anti-human CD196 (CCR6)	G034E3	GATCCCTTTGTCACT
TotalSeq™-C	144	0144 anti-human CD185 (CXCR5)	J252D4	AATTCAACCGTCGCC
TotalSeq™-C	145	0145 anti-human CD103 (Integrin αE)	Ber-ACT8	GACCTCATTGTGAAT
TotalSeq™-C	146	0146 anti-human CD69	FN50	GTCTCTTGGCTTAAA
TotalSeq™-C	147	0147 anti-human CD62L	DREG-56	GTCCCTGCAACTTGA
TotalSeq™-C	149	0149 anti-human CD161	HP-3G10	GTACGCAGTCCTTCT
TotalSeq™-C	151	0151 anti-human CD152 (CTLA-4)	BNI3	ATGGTTCACGTAATC
TotalSeq™-C	152	0152 anti-human CD223 (LAG-3)	11C3C65	CATTTGTCTGCCGGT
TotalSeq™-C	153	0153 anti-human KLRG1 (MAFA)	SA231A2	CTTATTTCCTGCCCT
TotalSeq™-C	154	0154 anti-human CD27	O323	GCACTCCTGCATGTA
TotalSeq™-C	155	0155 anti-human CD107a (LAMP-1)	H4A3	CAGCCCACTGCAATA
TotalSeq™-C	156	0156 anti-human CD95 (Fas)	DX2	CCAGCTCATTAGAGC
TotalSeq™-C	158	0158 anti-human CD134 (OX40)	Ber-ACT35 (ACT35)	AACCCACCGTTGTTA
TotalSeq™-C	159	0159 anti-human HLA-DR	L243	AATAGCGAGCAAGTA
TotalSeq™-C	160	0160 anti-human CD1c	L161	GAGCTACTTCACTCG
TotalSeq™-C	161	0161 anti-human CD11b	ICRF44	GACAAGTGATCTGCA
TotalSeq™-C	162	0162 anti-human CD64	10.1	AAGTATGCCCTACGA
TotalSeq™-C	163	0163 anti-human CD141 (Thrombomodulin)	M80	GGATAACCGCGCTTT
TotalSeq™-C	164	0164 anti-human CD1d	51.1	TCGAGTCGCTTATCA
TotalSeq™-C	165	0165 anti-human CD314 (NKG2D)	1D11	CGTGTTTGTTCCTCA
TotalSeq™-C	166	0166 anti-human CD66b	6/40c	AGCTGTAAGTTTCGG
TotalSeq™-C	167	0167 anti-human CD35	E11	ACTTCCGTCGATCTT
TotalSeq™-C	168	0168 anti-human CD57 Recombinant	QA17A04	AACTCCCTATGGAGG
TotalSeq™-C	169	0169 anti-human CD366 (Tim-3)	F38-2E2	TGTCCTACCCAACTT
TotalSeq™-C	170	0170 anti-human CD272 (BTLA)	MIH26	GTTATTGGACTAAGG
TotalSeq™-C	171	0171 anti-human/mouse/rat CD278 (ICOS)	C398.4A	CGCGCACCCATTAAA
TotalSeq™-C	174	0174 anti-human CD58 (LFA-3)	TS2/9	GTTCCTATGGACGAC
TotalSeq™-C	175	0175 anti-human CD96 (TACTILE)	NK92.39	TGGCCTATAAATGGT
TotalSeq™-C	176	0176 anti-human CD39	A1	TTACCTGGTATCCGT
TotalSeq™-C	177	0177 anti-human CD178 (Fas-L)	NOK-1	CCGGTCCTCTGTATT
TotalSeq™-C	179	0179 anti-human CX3CR1	K0124E1	AGTATCGTCTCTGGG
TotalSeq™-C	180	0180 anti-human CD24	ML5	AGATTCCTTCGTGTT
TotalSeq™-C	181	0181 anti-human CD21	Bu32	AACCTAGTAGTTCGG
TotalSeq™-C	185	0185 anti-human CD11a	TS2/4	TATATCCTTGTGAGC
TotalSeq™-C	186	0186 anti-human IgA	HP6123	AAGATGTCCGAGCAA
TotalSeq™-C	187	0187 anti-human CD79b (Igβ)	CB3-1	ATTCTTCAACCGAAG
TotalSeq™-C	188	0188 anti-human CD66a/c/e	ASL-32	GGGACAGTTCGTTTC
TotalSeq™-C	189	0189 anti-human CD244 (2B4)	C1.7	TCGCTTGGATGGTAG
TotalSeq™-C	196	0196 anti-human CD235ab	HIR2	GCTCCTTTACACGTA
TotalSeq™-C	205	0205 anti-human CD206 (MMR)	15-2	TCAGAACGTCTAACT
TotalSeq™-C	206	0206 anti-human CD169 (Sialoadhesin, Siglec-1)	7-239	TACTCAGCGTGTTTG
TotalSeq™-C	207	0207 anti-human CD370 (CLEC9A/DNGR1)	8F9	CTGCATTTCAGTAAG
TotalSeq™-C	208	0208 anti-human XCR1	S15046E	AAGACGCATGTCAAC
TotalSeq™-C	214	0214 anti-human/mouse integrin β7	FIB504	TCCTTGGATGTACCG
TotalSeq™-C	215	0215 anti-human CD268 (BAFF-R)	11C1	CGAAGTCGATCCGTA
TotalSeq™-C	217	0217 anti-human CD54	HA58	CTGATAGACTTGAGT
TotalSeq™-C	218	0218 anti-human CD62P (P-Selectin)	AK4	CCTTCCGTATCCCTT
TotalSeq™-C	224	0224 anti-human TCR α/β	IP26	CGTAACGTAGAGCGA
TotalSeq™-C	245	0245 anti-human CD106	STA	TCACAGTTCCTTGGA
TotalSeq™-C	246	0246 anti-human CD122 (IL-2Rβ)	TU27	TCATTTCCTCCGATT
TotalSeq™-C	247	0247 anti-human CD267 (TACI)	1A1	AGTGATGGAGCGAAC
TotalSeq™-C	352	0352 anti-human FcεRIα	AER-37 (CRA-1)	CTCGTTTCCGTATCG
TotalSeq™-C	353	0353 anti-human CD41	HIP8	ACGTTGTGGCCTTGT
TotalSeq™-C	355	0355 anti-human CD137 (4-1BB)	4B4-1	CAGTAAGTTCGGGAC
TotalSeq™-C	356	0356 anti-human CD254 (TRANCE, RANKL)	MIH24	TCCGTGTTAGTTTGT
TotalSeq™-C	358	0358 anti-human CD163	GHI/61	GCTTCTCCTTCCTTA
TotalSeq™-C	359	0359 anti-human CD83	HB15e	CCACTCATTTCCGGT
TotalSeq™-C	360	0360 anti-human CD357 (GITR)	108-17	ACCTTTCGACACTCG
TotalSeq™-C	362	0362 anti-human CD309 (VEGFR2)	7D4-6	TTCACGCAGTAAGAT
TotalSeq™-C	363	0363 anti-human CD124 (IL-4Rα)	G077F6	CCGTCCTGATAGATG
TotalSeq™-C	366	0366 anti-human CD184 (CXCR4)	12G5	TCAGGTCCTTTCAAC
TotalSeq™-C	367	0367 anti-human CD2	TS1/8	TACGATTTGTCAGGG
TotalSeq™-C	368	0368 anti-human CD226 (DNAM-1)	11A8	TCTCAGTGTTTGTGG
TotalSeq™-C	369	0369 anti-human CD29	TS2/16	GTATTCCCTCAGTCA
TotalSeq™-C	370	0370 anti-human CD303 (BDCA-2)	201A	GAGATGTCCGAATTT
TotalSeq™-C	371	0371 anti-human CD49b	P1E6-C5	GCTTTCTTCAGTATG
TotalSeq™-C	373	0373 anti-human CD81 (TAPA-1)	5A6	GTATCCTTCCTTGGC
TotalSeq™-C	374	0374 anti-human CD98	MEM-108	GCACCAACAGCCATT
TotalSeq™-C	375	0375 anti-human IgG Fc	M1310G05	CTGGAGCGATTAGAA
TotalSeq™-C	384	0384 anti-human IgD	IA6-2	CAGTCTCCGTAGAGT
TotalSeq™-C	385	0385 anti-human CD18	TS1/18	TATTGGGACACTTCT
TotalSeq™-C	386	0386 anti-human CD28	CD28.2	TGAGAACGACCCTAA
TotalSeq™-C	387	0387 anti-human TSLPR (TSLP-R)	1D3	CAGTCCTCTCTGTCA
TotalSeq™-C	389	0389 anti-human CD38	HIT2	TGTACCCGCTTGTGA
TotalSeq™-C	390	0390 anti-human CD127 (IL-7Rα)	A019D5	GTGTGTTGTCCTATG
TotalSeq™-C	392	0392 anti-human CD15 (SSEA-1)	W6D3	TCACCAGTACCTAGT
TotalSeq™-C	393	0393 anti-human CD22	S-HCL-1	GGGTTGTTGTCTTTG
TotalSeq™-C	394	0394 anti-human CD71	CY1G4	CCGTGTTCCTCATTA
TotalSeq™-C	395	0395 anti-human B7-H4	MIH43	TGTATGTCTGCCTTG
TotalSeq™-C	396	0396 anti-human CD26	BA5b	GGTGGCTAGATAATG
TotalSeq™-C	397	0397 anti-human CD193 (CCR3)	5E8	ACCAATCCTTTCGTC
TotalSeq™-C	399	0399 anti-human CD204	7C9C20	TAGCGAGCCAGATGT
TotalSeq™-C	400	0400 anti-human CD144 (VE-Cadherin)	BV9	TCCACTCATTCTGTA
TotalSeq™-C	402	0402 anti-human CD1a	HI149	GATCGTGTTGTGTTA
TotalSeq™-C	406	0406 anti-human CD304 (Neuropilin-1)	12C2	GGACTAAGTTTCGTT
TotalSeq™-C	407	0407 anti-human CD36	5-271	TTCTTTGCCTTGCCA
TotalSeq™-C	420	0420 anti-human CD158 (KIR2DL1/S1/S3/S5)	HP-MA4	TATCAACCAACGCTT
TotalSeq™-C	437	0437 anti-mouse/human CD207	4C7	CGATTTGTATTCCCT
TotalSeq™-C	576	0576 anti-human CD49d	9F10	CCATTCAACTTCCGG
TotalSeq™-C	577	0577 anti-human CD73 (Ecto-5'-nucleotidase)	AD2	CAGTTCCTCAGTTCG
TotalSeq™-C	581	0581 anti-human TCR Vα7.2	3C10	TACGAGCAGTATTCA
TotalSeq™-C	582	0582 anti-human TCR Vδ2	B6	TCAGTCAGATGGTAT
TotalSeq™-C	583	0583 anti-human TCR Vγ9	B3	AAGTGATGGTATCTG
TotalSeq™-C	584	0584 anti-human TCR Vα24-Jα18 (iNKT cell)	6B11	AACTTCTGTGGTAGC
TotalSeq™-C	590	0590 anti-human CD305 (LAIR1)	NKTA255	ATTTCCATTCCCTGT
TotalSeq™-C	591	0591 anti-human LOX-1	15C4	ACCCTTTACCGAATA
TotalSeq™-C	592	0592 anti-human CD158b (KIR2DL2/L3, NKAT2)	DX27	GACCCGTAGTTTGAT
TotalSeq™-C	594	0594 anti-human CD133	S16016B	GTAAGACGCCTATGC
TotalSeq™-C	597	0597 anti-human CD209 (DC-SIGN)	9E9A8	TCACTGGACACTTAA
TotalSeq™-C	599	0599 anti-human CD158e1 (KIR3DL1, NKB1)	DX9	GGACGCTTTCCTTGA
TotalSeq™-C	600	0600 anti-human CD158f (KIR2DL5)	UP-R1	AAAGTGATGCCACTG
TotalSeq™-C	801	0801 anti-human CD337 (NKp30)	P30-15	AAAGTCACTCTGCCG
TotalSeq™-C	802	0802 anti-human CD336 (NKp44)	P44-8	GGGCAATTAGCGAGT
TotalSeq™-C	828	0828 anti-human CD307d (FcRL4)	413D12	CGATTTGATCTGCCT
TotalSeq™-C	829	0829 anti-human CD307e (FcRL5)	509f6	TCACGCAGTCCTCAA
TotalSeq™-C	830	0830 anti-human CD319 (CRACC)	162.1	AGTATGCCATGTCTT
TotalSeq™-C	853	0853 anti-human CLEC12A	50C1	CATTAGAGTCTGCCA
TotalSeq™-C	863	0863 anti-human CD257 (BAFF, BLYS)	1D6	CAGAGCACCCATTAA
TotalSeq™-C	867	0867 anti-human CD94	DX22	CTTTCCGGTCCTACA
TotalSeq™-C	870	0870 anti-human CD150 (SLAM)	A12 (7D4)	GTCATTGTATGTCTG
TotalSeq™-C	894	0894 anti-human Ig light chain κ	MHK-49	AGCTCAGCCAGTATG
TotalSeq™-C	895	0895 anti-mouse/human Mac-2 (Galectin-3)	M3/38	GATGCAATTAGCCGG
TotalSeq™-C	896	0896 anti-human CD85j (ILT2)	GHI/75	CCTTGTGAGGCTATG
TotalSeq™-C	897	0897 anti-human CD23	EBVCS-5	TCTGTATAACCGTCT
TotalSeq™-C	898	0898 anti-human Ig light chain λ	MHL-38	CAGCCAGTAAGTCAC
TotalSeq™-C	899	0899 anti-human HLA-A2	BB7.2	GAACATTTCCGACAA
TotalSeq™-C	900	0900 anti-human CD198 (CCR8)	L263G8	AGCCCGGATGTATTT
TotalSeq™-C	901	0901 anti-human GARP (LRRC32)	7B11	AGGTATGGTAGAGTA
TotalSeq™-C	902	0902 anti-human CD328 (Siglec-7)	6-434	CTTAGCATTTCACTG
TotalSeq™-C	908	0908 anti-human TCR Vβ13.1	H131	TTATGGACGTATGGT
TotalSeq™-C	920	0920 anti-human CD82	ASL-24	TCCCACTTCCGCTTT
TotalSeq™-C	944	0944 anti-human CD101 (BB27)	BB27	CTACTTCCCTGTCAA
TotalSeq™-C	985	0985 anti-human CD360 (IL-21R)	17A12	GAGGATGATGCCATG
TotalSeq™-C	1046	1046 anti-human CD88 (C5aR)	S5/1	GCCGCATGAGAAACA
TotalSeq™-C	1047	1047 anti-human HLA-F	3D11/HLA-F	GCAACTCTCCTACCT
TotalSeq™-C	1048	1048 anti-human NLRP2	8F10B51	ACGCTTGTGTTAGTT
TotalSeq™-C	1049	1049 anti-human CD289 (TLR9)	S16013D	CTATGATGCTGCATG
TotalSeq™-C	1051	1051 anti-human Podocalyxin	mAb 84	GAGCCGGTATAATGC
TotalSeq™-C	1052	1052 anti-human CD224	KF29	CTGATGAGATGTCAG
TotalSeq™-C	1056	1056 anti-human CD258 (LIGHT)	T5-39	ACTTCCCTGTAGAAA
TotalSeq™-C	1057	1057 anti-human DR3 (TRAMP)	JD3	GAGTTCCCTCAGTTC
TotalSeq™-C	5148	5148 anti-human EGFR	AY13	ACGTTGTAGCATGTC
TotalSeq™-C		anti-human Hashtag 1	LNH-94; 2M2;	GTCAACTCTTTAGCG
TotalSeq™-C		anti-human Hashtag 2	LNH-94; 2M2;	TGATGGCCTATTGGG
TotalSeq™-C		anti-human Hashtag 3	LNH-94; 2M2;	TTCCGCCTCTCTTTG
TotalSeq™-C		anti-human Hashtag 4	LNH-94; 2M2;	AGTAAGTTCAGCGTA
TotalSeq™-C		anti-human Hashtag 5	LNH-94; 2M2;	AAGTATCGTTTCGCA
TotalSeq™-C		anti-human Hashtag 6	LNH-94; 2M2;	GGTTGCCAGATGTCA

## Sheet: Supplementary Data 6
Sample	Identified cells	number of cells (Identified)	Doublets	number of cells (Doublets)	Undetermined cells	number of cells (Undetermined)
CITE-SEQ1	0.8763	6639	0.078	591	0.0457	346
CITE-SEQ2	0.8256	6880	0.0916	763	0.0828	690
CITE-SEQ3	0.8051	6487	0.108	870	0.0869	700
CITE-SEQ4	0.8391	5351	0.0746	476	0.0862	550
CITE-SEQ5	0.8493	8909	0.1074	1127	0.0433	454
CITE-SEQ6	0.8082	9083	0.0809	909	0.1109	1246
See de-hashing barcodes (key)
CITE-Seq sample	PBMC Samples	Hashing barcode
CITE_1	NS1A	TTCCGCCTCTCTTTG
	NS1B	AGTAAGTTCAGCGTA
	TS5A	AAGTATCGTTTCGCA
	TS5B	GGTTGCCAGATGTCA
	TP7A	TGTCTTTCCTGCCAG
	TP7B	CTCCTCTGCAATTAC
CITE_2	NS1A	TTCCGCCTCTCTTTG
	NS1B	AGTAAGTTCAGCGTA
	TS5A	AAGTATCGTTTCGCA
	TS5B	GGTTGCCAGATGTCA
	TP7A	TGTCTTTCCTGCCAG
	TP7B	CTCCTCTGCAATTAC
CITE_3	NS0A	TTCCGCCTCTCTTTG
	NS0B	AGTAAGTTCAGCGTA
	TS2A	AAGTATCGTTTCGCA
	TS2B	GGTTGCCAGATGTCA
	TP6A	TGTCTTTCCTGCCAG
CITE_4	NS0A	TTCCGCCTCTCTTTG
	NS0B	AGTAAGTTCAGCGTA
	TS2A	AAGTATCGTTTCGCA
	TS2B	GGTTGCCAGATGTCA
	TP6A	TGTCTTTCCTGCCAG
	TP6B	CTCCTCTGCAATTAC
CITE_5	TS3A	TTCCGCCTCTCTTTG
	TS3B	AGTAAGTTCAGCGTA
	TS4A	AAGTATCGTTTCGCA
	TS4B	GGTTGCCAGATGTCA
	TP9B	CTCCTCTGCAATTAC
CITE_6	TS3A	TTCCGCCTCTCTTTG
	TS3B	AGTAAGTTCAGCGTA
	TS4A	AAGTATCGTTTCGCA
	TS4B	GGTTGCCAGATGTCA
	TP9B	CTCCTCTGCAATTAC

## Sheet: Supplementary Data 7
Panel	Population Name	Corresponding Markers	References	Notes
T cell-Treg	memory Treg	CD3+CD4+CD8-CD45RO+CD45RA-CD25+CD127low	1
T cell-Treg	naïve Treg	CD3+CD4+CD8-CD45RO-CD45RA+CD25+CD127low	1
T cell-Teffector-CD4	naïve CD4+T cell	CD3+CD4+CD8-CD45RO-CD45RA+CD25lowCD127+CCR7+	1
T cell-Teffector-CD4	effector CD4+T cell	CD3+CD4+CD8-CD45RO-CD45RA+CD25lowCD127+CCR7-	1
T cell-Teffector-CD4	memory CD4+T cell	CD3+CD4+CD8-CD45RO+CD45RA-CD25lowCD127+	1
T cell-Teffector-CD8	naïve CD8+T cell	CD3+CD4-CD8+CD45RO-CD45RA+CD25lowCD127+CCR7+	1
T cell-Teffector-CD8	effector CD8+T cell	CD3+CD4-CD8+CD45RO-CD45RA+CD25lowCD127+CCR7-	1
T cell-Teffector-CD8	memory CD8+T cell	CD3+CD4-CD8+CD45RO+CD45RA-CD25lowCD127+	1
B cell	naïve B cells	CD3-CD19+CD20+CD27-IgD+	1
B cell	memory B cells	CD3-CD19+CD20+CD27+	1
B cell	plasmablast/plasma cell	CD3-CD19+CD20-CD38+	1
NK cells	NK cell	CD3-CD14-CD19-CD20-HLA-DR-CD56+	1
monocytes	classical monocytes	CD3-CD19-CD20-CD56-CD14+CD16-	1
monocytes	non-classical monocytes	CD3-CD19-CD20-CD56-CD14-CD16+	1
monocytes	intermediate monocytes	CD3-CD19-CD20-CD56-CD14+CD16+	1
DCs	myeloid DCs	CD3-CD19-CD20-CD14-CD16-CD56-HLA-DR+CD11c-CD123+	1
DCs	plasmacytoid DCs	CD3-CD19-CD20-CD14-CD16-CD56-HLA-DR+CD11c+CD123-	1
others	Neutrophil	CD3-CD19-CD56-CD15+CD14low	9	☆Ideally not detected in PBMC
others	Eosinophil	CD3-CD14-CD16-CD19-CD56-CD49d+	9	☆Ideally not detected in PBMC
others	Red Blood Cell	CD235ab+	10	☆Ideally not detected in PBMC
others	Platelet	CD62P+	10	☆Ideally not detected in PBMC
Panel	Population Name	Corresponding Markers	References	Notes
T cell-Treg	memory Treg	CD3+CD4+CD8-CD45RO+CD45RA-CD25+CD127low	1
T cell-Treg	naïve Treg	CD3+CD4+CD8-CD45RO-CD45RA+CD25+CD127low	1
T cell-Treg	activated Treg	CD3+CD4+CD8-CD25+CD127lowHLA-DR+	1
T cell-Teffector-CD4	naïve CD4+T cell	CD3+CD4+CD8-CD45RO-CD45RA+CD25lowCD127+CCR7+	1
T cell-Teffector-CD4	effector CD4+T cell	CD3+CD4+CD8-CD45RO-CD45RA+CD25lowCD127+CCR7-	1
T cell-Teffector-CD4	central memory CD4+T cell	CD3+CD4+CD8-CD45RO+CD45RA-CD25lowCD127+CCR7+	1
T cell-Teffector-CD4	effector memory CD4+ T cell	CD3+CD4+CD8-CD45RO+CD45RA-CD25lowCD127+CCR7-	1
T cell-Teffector-CD4	Th1 cell	CD3+CD4+CD8-CD25lowCD127+CXCR3+CCR6-	1
T cell-Teffector-CD4	Th2 cell	CD3+CD4+CD8-CD25lowCD127+CXCR3-CCR6-CCR4+	1
T cell-Teffector-CD4	Th17 cell	CD3+CD4+CD8-CD25lowCD127+CXCR3-CCR6+	1
T cell-Teffector-CD4	Th1/17 cell	CD3+CD4+CD8-CD25lowCD127+CXCR3+CCR6+	1
T cell-Teffector-CD4	activated CD4+ T cell	CD3+CD4+CD8-CD38+HLA-DR+	1
T cell-Teffector-CD8	naïve CD8+T cell	CD3+CD4-CD8+CD45RO-CD45RA+CD25lowCD127+CCR7+	1
T cell-Teffector-CD8	effector CD8+T cell	CD3+CD4-CD8+CD45RO-CD45RA+CD25lowCD127+CCR7-	1
T cell-Teffector-CD8	central memory CD8+T cell	CD3+CD4-CD8+CD45RO+CD45RA-CD25lowCD127+CCR7+	1
T cell-Teffector-CD8	effector memory CD8+ T cell	CD3+CD4-CD8+CD45RO+CD45RA-CD25lowCD127+CCR7-	1
T cell-Teffector-CD8	activated CD8+ T cell	CD3+CD4-CD8+CD38+HLA-DR+	1
T cell-Tfh cells	circulating Tfh cells	CD3+CD4+CD8-CD45RO+CD45RA-CD25lowCD127+CXCR5+	2
T cell-Tfh cells	circulating Tfh1 cells	CD3+CD4+CD8-CD45RO+CD45RA-CD25lowCD127+CXCR5+CXCR3+CCR6-	2
T cell-Tfh cells	circulating Tfh2 cells	CD3+CD4+CD8-CD45RO+CD45RA-CD25lowCD127+CXCR5+CXCR3-CCR6-	2
T cell-Tfh cells	circulating Tfh17 cells	CD3+CD4+CD8-CD45RO+CD45RA-CD25lowCD127+CXCR5+CXCR3-CCR6+	2
T cell-Tfh cells	circulating Tfh1/17 cells	CD3+CD4+CD8-CD45RO+CD45RA-CD25lowCD127+CXCR5+CXCR3+CCR6+	2
T cell-Tph cells	Tph cells	CD3+CD4+CD8-CD45RO+CD45RA-CXCR5-PD-1high	3, 4
B cell	naïve B cells	CD3-CD19+CD20+CD27-IgD+	1
B cell	class-switched memory B cells	CD3-CD19+CD20+CD27+IgD-	1
B cell	unswitched memory B cells	CD3-CD19+CD20+CD27+IgD+	1
B cell	double negative B cells	CD3-CD19+CD20+CD27-IgD-	1
B cell	transitional B cells	CD3-CD19+CD24+CD38+	1
B cell	plasmablast	CD3-CD19+CD20-CD38+CD138-	1
B cell	plasma cell	CD3-CD19+CD20-CD38+CD138+	1
NK cells	CD16+ NK cell	CD3-CD14-CD19-CD20-HLA-DR-CD16+CD56+	1
NK cells	CD16- NK cell (intermediate)	CD3-CD14-CD19-CD20-HLA-DR-CD16-CD56+	1
monocytes	classical monocytes	CD3-CD19-CD20-CD56-CD14+CD16-	1
monocytes	non-classical monocytes	CD3-CD19-CD20-CD56-CD14-CD16+	1
monocytes	intermediate monocytes	CD3-CD19-CD20-CD56-CD14+CD16+	1
DCs	myeloid DCs	CD3-CD19-CD20-CD14-CD16-CD56-HLA-DR+CD11c-CD123+	1
DCs	plasmacytoid DCs	CD3-CD19-CD20-CD14-CD16-CD56-HLA-DR+CD11c+CD123-	1
DCs-myeloid DCs	CLEC9A+ DCs (DC1)	CD3-CD14-CD19-CD20-CD56-HLA-DR+CD11c+CD141+	5
DCs-myeloid DCs	CD1c+_A DCs (DC2)	CD3-CD14-CD19-CD20-CD56-HLA-DR+CD11c+CD1c+CD32B+	5	☆ no CITE-seq Abs about CD32B
DCs-myeloid DCs	CD1c+_B DCs (DC3)	CD3-CD14-CD19-CD20-CD56-HLA-DR+CD11c+CD1c+CD32B-	5	☆ no CITE-seq Abs about CD32B
DCs-myeloid DCs	double negative DCs (DC4)	CD3-CD14-CD19-CD20-CD56-HLA-DR+CD11c+CD1c-CD141-	5
DCs	SIGLEC6+ DCs (DC5)	CD3-CD14-CD19-CD20-CD56-HLA-DR+CD141-CD327+AXL+	5	☆ no CITE-seq Abs about CD327
DCs-plasmacytoid DCs	plasmacytoid DCs (DC6)	CD3-CD14-CD19-CD20-CD56-HLA-DR+CD11c-CD123+	5
others	γδT cell	CD3+CD4-CD8-/dimTCR Vγ9	6
others	γδT cell	CD3+CD4-CD8-/dimTCR Vδ2	6
others (NKT cells)	iNKT cell	CD3+TCR Vα24-Jα18+ (most often CD161+CD56+)	7
others (NKT cells)	MAIT cell	CD3+TCR Vα7.2 (most often CD161+CD56+) (CD8+ or CD4-CD8-)	8
others	Neutrophil	CD3-CD19-CD56-CD15+CD14low	9	☆Ideally not detected in PBMC
others	Eosinophil	CD3-CD14-CD16-CD19-CD56-CD49d+	9	☆Ideally not detected in PBMC
others	Red Blood Cell	CD235ab+	10	☆Ideally not detected in PBMC
others	Platelet	CD62P+	10	☆Ideally not detected in PBMC
No	References	Note
1	Nat Rev Immunol. 2012 Feb 17;12(3):191-200. doi: 10.1038/nri3158.	HIPC
2	Immunity. 2011 Jan 28;34(1):108-21. doi: 10.1016/j.immuni.2010.12.012.
3	Nature. 2017 Feb 1;542(7639):110-114. doi: 10.1038/nature20810.
4	JCI Insight. 2019 Oct 17;4(20):e130062. doi: 10.1172/jci.insight.130062.
5	Science. 2017 Apr 21;356(6335):eaah4573. doi: 10.1126/science.aah4573.	scRNA-seq data+	no CTE-seq Abs about CD327/CD32B
6	Cells. 2020 Mar 16;9(3):729. doi: 10.3390/cells9030729.
7	Clin Immunol. 2004 Mar;110(3):267-76. doi: 10.1016/j.clim.2003.11.005.
8	Annu Rev Immunol. 2020 Jan 27. doi: 10.1146/annurev-immunol-080719-015428.
9	Davies D. (2007) Cell Sorting by Flow Cytometry. In: Macey M.G. (eds) Flow Cytometry. Humana Press
10	CD Marker Handbook Human and Mouse - BD Biosciences

## Sheet: Supplementary Data 8
Effector	Exhausted	Terminally exhausted	Progenitor exhausted	HIV control signature	HIV progressive signature	Interferon alpha/beta signaling	Response to type I interferon
ABCA2	AARD	SYTL2	NSG2	PLXDC1	IFI44	ABCE1	ABCE1
ACP5	ABCG1	SLC16A10	TNFSF11	SPOCK2	IFI44L	ADAR	ADAR
AK3	ACADVL	GZMA	ID3	NELL2	OAS2	BST2	BST2
ANAPC16	ACSL1	CCL3	SOSTDC1	RASA1	CHI3L2	EGR1	CACTIN
ANAPC5	ADAM7	ADGRG1	CD22	PIK3IP1	IFI35	GBP2	CDC37
ANXA1	ADGRG1	PRDM1	CD22	ZBTB18	PRSS23	HLA-A	CNOT7
ANXA6	AFP	COCH	TCF7	SLC7A5	FEZ2	HLA-B	DCST1
AP1M1	AGAP1	HAVCR2	CD83	RGPD6	XAF1	HLA-C	EGR1
ARFRP1	AHR	GZMB	SLFN5	RGPD8	USP18	HLA-E	FADD
ARL4C	ANXA3	FRMD4B	XCL1	RGPD4	RSAD2	HLA-F	GBP2
ATP5PO	APP	FRMD4B	LRIG1	RGPD5	OAS3	HLA-G	HLA-E
ATP6V0B	ATP2A2	CCL4	MNDA	PTGER4	GBP1	IFI27	HLA-F
ATP6V0C	ATP5MF	ENTPD1	PLAGL1	BIRC3	JAK2	IFI35	HLA-G
AURKAIP1	AUH	CD7	CXCR5	SPATA2	IGKV2-24	IFI6	HSP90AB1
AXIN1	BET1	CHN2	SLAMF6	JMJD6	IGKV1-5	IFIT1	IFI27
B4GALT1	C16orf72	CDH1	GPR183	TNFAIP3	IGKC	IFIT2	IFI35
BCKDK	CADM1	CHN2	TNFRSF25	PGGHG	STAT1	IFIT3	IFI6
BLVRA	CANX	GLRX	NT5E	IL7R	TRGV7	IFITM1	IFIT1
BNIP3L	CARM1	CDK14	ZBTB18	CD28	CD38	IFITM2	IFIT2
BRAP	CCRL2	METRNL	CCR6	HSPH1	HLA-C	IFITM3	IFIT3
BSCL2	CD22	FGL2	CPNE3	SESN1	TRGV9	IFNA1	IFITM1
C8orf33	CD244	CD244	SOX4	ADNP	TRGC2	IFNA10	IFITM2
CAB39L	CELA1	CCRL2	MYB	AREG	ADGRG1	IFNA13	IFITM3
CALU	CELF4	IL10	LRIG1	LPCAT3	RBM8A	IFNA14	IFNA1
CCNDBP1	CFH	OCIAD2	SH3BP5	FAM102A	METTL2A	IFNA16	IFNA10
CCR2	CFHR2	FRMD4B	CRTAM	IFRD1	METTL2B	IFNA17	IFNA13
CDC37	CHL1	CSF1	KBTBD11	TNFRSF25	PALM2-AKAP2	IFNA2	IFNA14
CDKN2D	CKMT2	ENTPD1	CXCL10	ITGA5	AKAP2	IFNA21	IFNA16
CHFR	CLCA1	LGALS3	P2RX7	ZBTB10	PRF1	IFNA4	IFNA17
CIB1	CLDN11	FGL2	WIPF3	TBC1D2B	TPGS2	IFNA5	IFNA2
CMAS	COCH	CMKLR1	CD2AP	TAF9B	GZMH	IFNA6	IFNA21
CMTM7	COL19A1	CXCR6	IL7R	PDE4B	DDX60	IFNA7	IFNA4
COMMD7	COPRS	ACTN2	AFF3	PDCD4	IFI6	IFNA8	IFNA5
CORO1B	CPA3	SOCS2	KBTBD11	SLC39A8	XPO7	IFNAR1	IFNA6
CPT2	CPSF2	ENTPD1	GPM6B	MVB12B	ARL6IP5	IFNAR2	IFNA7
CSRP3	CRISP2	CDKN2C	ST6GAL1	TGIF1	AIM2	IFNB1	IFNA8
CTSA	CSF1	CELA1	SLAMF6	SYNJ2	FAS	IP6K2	IFNAR1
CTSD	CXCL13	MAF	CD200	CXCR3	HELLS	IRF1	IFNAR2
DAP	CXCL14	TMCC3	CAMSAP2	KLHL11	FDFT1	IRF2	IFNB1
DBI	CYP2A6	CX3CR1	DAPL1	KLF9	SAC3D1	IRF3	IKBKE
DCPS	CYP4V2	CDKN2A	SELL	LMNA	PLEK	IRF4	IP6K2
DCTN5	DDIT4	SPAG5	MYB	TGFB1	CASP4	IRF5	IRAK1
DDX41	DFFA	DENND5A	SPOCK2	YBX3	RDH11	IRF6	IRF1
DEAF1	DOCK7	NUF2	TSC22D1	ACVR1B	OAS1	IRF7	IRF2
DGKA	DPP7	CTSC	TESPA1	OSBP	INPP4B	IRF8	IRF3
DHRS1	DUSP6	TRGV2	ARHGAP26	ABCG1	TMEM140	IRF9	IRF4
DNAJB1	EFNB3	CSF1	SYNPO	ETS2	METTL7A	ISG15	IRF5
DNM1	EFS	CALCB	BCL6	CEBPG	MPHOSPH9	ISG20	IRF6
DPEP1	EGR2	RASSF6	P2RX7	ETV3	PLSCR1	JAK1	IRF7
DPM2	EIF2AK2	MCF2L	HGSNAT	FGF9	SCP2	MX1	IRF8
DUS1L	ENPP2	CXCR6	ADK	TSN	MNDA	MX2	IRF9
DYM	EOMES	MRC2	MYB	SYPL1	DHFR	OAS1	ISG15
EBNA1BP2	EPCAM	CD244	NSG2	CCR7	TMX1	OAS2	ISG20
EFTUD2	ERCC5	AHR	TNFSF14	RGS1	VRK2	OAS3	JAK1
EIF2B4	EVI5	CD200R1	SELL	APBA2	SLAMF7	OASL	LSM14A
EIF2B5	EXOSC8	ADAM8	BTLA	RPL13	CENPU	PSMB8	MAVS
EIF2S1	F2RL1	CISH	CXCR4	ELL2	LYST	PTPN1	METTL3
EIF3B	FAM207A	DAPK2	SATB1	SMAD7	M6PR	PTPN11	MMP12
EIF3L	FGF6	TSGA10	EMB	CD44	DEDD	PTPN6	MUL1
EIF4A3	FHL1	RIPPLY3	ADK	MAFF	GPD2	RNASEL	MX1
EIF6	FRK	CENPE	TGFBR3	WRN	NDC80	RSAD2	MX2
ELAVL1	GABRR2	CLSPN	NR3C2	CCT6B	WDR70	SAMHD1	MYD88
ENTPD4	GATA2	RRM2	PENK	WWP2	MFSD9	SOCS1	NLRC5
ETS1	GCM2	MKI67	EID2	GADD45A	ATP2B4	SOCS3	OAS1
FAM117A	GCSAM	MIS18BP1	CTSZ	FXYD5	TNFRSF9	STAT1	OAS2
FAM89B	GDAP1	NUSAP1	ARHGAP5	ZNF395	OSGEPL1	STAT2	OAS3
FCGR2B	GDNF	SLAMF1	PKIG	LRIG1	SCD	TYK2	OASL
FEZ2	GMCL1	SERPINE2	TCF7	CD6	KIDINS220	USP18	PSMB8
FGFR3	GNAO1	GLP1R	GPR18	LONP2	FANCL	XAF1	PTPN1
FHL2	GPLD1	RRM2	FAM43A	DENND5A	STOM		PTPN11
GCAT	GPM6B	CDK6	ARHGAP5	TCEAL4	IRF9		PTPN2
GDAP2	GSTM3	RASD2	TSPAN31	ADARB1	SUPT4H1		PTPN6
GIT1	GSTO1	RRM2	MARCKSL1	NR4A2	TAF1B		RNASEL
GLIPR2	GTF3C4	E2F7	BPHL	PRKCI	PTPRJ		RSAD2
GOLM1	HAO2	KIF11	CD9	CAND2	CX3CR1		SAMHD1
GPC1	HINFP	CDC6	TLR3	RANBP10	SSX2IP		SCRIB
GRAMD2B	HLA-DMA	PRR5L	CLDN10	CYP1B1	BST2		SETD2
HADHB	HMGA2	CDK6	SLFN5	ARNTL	BATF		SHMT2
HCLS1	HOXC6	TMCC3	POU2AF1		ADAM10		SP100
HERPUD1	HTRA2	CCNB2	IFNAR2		PDIA6		STAT1
HIKESHI	IFIH1	TKTL1	ABCA1		NUP50		STAT2
HIPK1	IGF1R	GLRX	SLC30A4		DCAF11		TBK1
HMCES	IL1A	AURKB	BMP7		NAB1		TREX1
HNRNPAB	IMMT	IRF8	HECTD2		CD244		TRIM56
HSD11B1	INCA1	ICA1	IGHM		IGLJ3		TRIM6
ICAM2	IRF6	SLC35D3	IFNAR2		IGLV2-14		TTLL12
IFITM10	IRS1	KIF11	ARHGAP5		IGLV3-25		TYK2
IL17RA	KANSL2	SLC16A10	ASAP1		IGLV4-3		UBE2K
IL18RAP	KCNAB1	TSGA10	TESPA1		CCL4		USP18
ISYNA1	KCTD12	ADRB1	MAN1C1		CCNA2		WNT5A
ITGAL	KIAA1217	NEDD4	EMB		STX7		XAF1
ITGAX	LCLAT1	DUSP5	SOSTDC1		MAN1A1		YTHDF2
ITGB7	LHCGR	TOP2A	PTGFRN		UNC45A		YTHDF3
JKAMP	LIN9	NCF1	FAM84A		ACLY		ZBP1
KCNJ8	MAGEL2	SPC25	EHD3		DERA
KIAA2013	MAP1S	BIRC5	CTSZ		RAB27A
KLK8	MAP2	CCNA2	AFAP1		PHKB
KLRC1	MCAM	ITIH5	ITGB1		CTBP1
KLRD1	MDN1	PBK	DSCAM		ITGB7
KLRG1	METAP2	SHCBP1	CTSZ		ZNF224
KLRK1	MITF	PERP	KRT10
LAMTOR4	MRPL48	ADGRG1	PLXDC2
LAMTOR5	MRPS2	NCAPG	EXPH5
LDAH	MSX1	TMEM163	FHIT
LEF1	MTRF1L	BUB1	GALNT9
LGALS9B	MYO6	UBE2C	ENC1
LRWD1	NAP1L2	E2F8	LY96
LSM1	NCAN	MAF	RGCC
LSM4	NDUFA13	CTSC	PLXNC1
LY6H	NEFH	CEP55	ARMCX2
LYSMD1	NELFE	CHEK1	KCNIP3
MBP	NEUROD1	PRC1	KCNC1
MFNG	NFIB	CDK1	SH2B3
MIEN1	NKIRAS1	CLGN	IGF1R
MKNK2	NKX2-2	KIF2C	CD81
MLX	NOTCH4	GPLD1	LEF1
MRPL34	NQO1	RMDN2	IFT122
MTCH1	NR4A2	RMDN2	GSTK1
MTMR1	NRK	ASPM	EFNB2
NDUFB6	NSDHL	CHEK1	ART3
NSMCE1	OVGP1	F2R	EFNB2
ORC5	P2RX4	CD38	CAMSAP2
PALD1	PAWR	TG	CCR7
PCGF5	PAX1	HIST1H2AI	CPNE3
PDIA6	PBDC1	HIST1H2AB	KBTBD11
PHTF1	PCLO	HIST1H2AH	FAM213A
PIK3CD	PER2	HIST1H2AG	KLHL6
PIM2	PHLDA3	HIST1H2AE	GPR183
PKP3	PHLDB2	HIST1H2AD	LTA
PLAC8	PIK3C2G	HIST1H2AC	CPQ
PLD3	PLA2G10	SPATS2	SATB1
PNPO	PLEKHA1	CCR2	PTPN6
PPIB	PNRC1	CDKN3	LMBR1
PPIF	POLR1B	ESCO2	CD2AP
PRIM2	POLR2C	GCNT1	IFIT3
PRKAG1	POU2F1	SH3YL1	BACE2
PRKCH	PTGER2	AURKB	IFFO2
PRPSAP1	PTK6	S1PR5	CPNE3
PSMB2	PTPN12	FAXC	HMGN3
PSMB3	PTPRJ	CCNA2	ATP2B2
PSMD13	RBM15	CDCA5	TESPA1
PTPN6	REXO5	CDCA8	SATB1
PTTG1	RFLNB	MIS18BP1	NTRK3
RABGGTA	RGS10	ITIH5	ITGB1
RACGAP1	RGS16	MYADM	FAM213A
RAD17	RHAG	TTK	IL7R
REPS1	RIN2	ITIH5	KCNN4
RMC1	RPRD1B	ACOXL	SLAMF6
RNF14	RXYLT1	PTGER4	TUBB2B
RNF167	SCAMP1	SLCO4C1	IMMP2L
RNPS1	SCAND1	OSGIN1	DZIP1
RORA	SCN1A	PLEKHF1	AR
RPN1	SCN7A	ITGAX	TSC22D1
RPP25L	SCRG1	LAT2	TLR1
RPS6KA4	SIX1	CSF1	RGS10
RSU1	SLC12A2	TKTL1	HMGN3
SATB1	SLC30A1	EPDR1	LEF1
SCP2	SLC6A4	RTN4RL1	RGCC
SELENOH	SLC7A11	PRR5L	DSE
SEMA4A	SMAD1	FAXC	ISPD
SETD6	SMIM4	CENPF	PLXNC1
SLC1A5	SPOCK2	HIST1H1C	KCNN4
SMIM20	SPOUT1	ENHO	SLC9A7
SMPD1	SPP1	MAF	EGR3
SNX1	SPRED2	HTRA3	CNKSR3
SRP68	SSBP2	CLGN	ZSCAN12
SRPK1	STRA6	ENHO	ARMCX2
SSNA1	SUB1	STIL	PECAM1
ST13	SYT1	CTSC	GPM6B
STK38	TAPBP	NEB	NBN
SWAP70	TBX15	GAS2L3	TANC1
TBCB	TCF4	LRR1	AICDA
TIAM1	TERF1	GAS2L3	RWDD3
TIMM44	TGM2	ARAP3	SERPINA9
TMC6	TLR7	SLAMF1	DDC
TMEM147	TM2D1	GAS2L3	SNX30
TMEM208	TM2D3		TNFRSF13B
TMEM223	TM4SF1		CACNA1D
TMEM45A	TMEM150A		TMEM121
TSPAN31	TNFRSF4		CNN3
TUBA3C	TNFRSF9		TDRP
TWF2	TRPC1		IGF1R
TXNL4A	TWSG1		RNF157
UBE2H	VAMP7		TIAM1
UBE2Z	VCAM1		CLYBL
UBQLN1	WFS1		KLF4
USP22	WLS		ARHGAP5
USP5	YAP1		MAGI3
VAV1	ZFP28		TIMP2
WTAP	ZNF239		JUN
XPNPEP1	ZNF35		ATP2B2
YIPF3	ZNF821		PRICKLE1
ZFYVE19	ZNRF1		SFMBT2
ZIK1	ZRANB1		LYPD6B
			GLCE
			RAMP1
			BCL6
			TBC1D19
			CD2AP
			TNFSF11
			MTSS1
			CPM

## Sheet: Supplementary Data 9
Ligand	Receptor	Comments
TNFRSF14	CD160	Co-inhibitory
CD200R	CD200	Co-inhibitory
CD80	CD274	Co-inhibitory
CD80	CTLA4	Co-inhibitory
CD86	CTLA4	Co-inhibitory
LGALS9	HAVCR2	Co-inhibitory
HLA-E	KLRD1	Co-inhibitory
HLA-DPB1	LAG3	Co-inhibitory
HLA-DQA1	LAG3	Co-inhibitory
HLA-DQB1	LAG3	Co-inhibitory
HLA-DRA	LAG3	Co-inhibitory
HLA-DRB1	LAG3	Co-inhibitory
HLA-DPA1	LAG3	Co-inhibitory
HLA-DRB5	LAG3	Co-inhibitory
HLA-DQA2	LAG3	Co-inhibitory
HLA-DRB4	LAG3	Co-inhibitory
HLA-DRB3	LAG3	Co-inhibitory
HLA-DQB2	LAG3	Co-inhibitory
HLA-DMA	LAG3	Co-inhibitory
HLA-DMB	LAG3	Co-inhibitory
HLA-DOB	LAG3	Co-inhibitory
HLA-DPB2	LAG3	Co-inhibitory
C1QA	LAIR1	Co-inhibitory
C1QB	LAIR1	Co-inhibitory
C1QC	LAIR1	Co-inhibitory
CD274	PDCD1	Co-inhibitory
PDCD1LG2	PDCD1	Co-inhibitory
PVR	TIGIT	Co-inhibitory
NECTIN2	TIGIT	Co-inhibitory
NECTIN3	TIGIT	Co-inhibitory
TNFSF14	TNFRSF14	Co-inhibitory
TNFSF9	TNFRSF9	Co-inhibitory
CD6	ALCAM	Co-stimulatory
CD80	BTLA	Co-stimulatory
CD80	CD28	Co-stimulatory
CD86	CD28	Co-stimulatory
ICOS	ICOSLG	Co-stimulatory
SLAMF1	SLAMF1	Co-stimulatory
CD84	CD84	Co-stimulatory
CD70	CD27	Co-stimulatory
TNFSF4	TNFRSF4	Co-stimulatory
TNFSF9	TNFRSF9	Co-stimulatory
TNFSF8	TNFRSF8	Co-stimulatory
TNFSF18	TNFRSF18	Co-stimulatory
CD40	CD40LG	Co-stimulatory
TNFSF15	TNFRSF25	Co-stimulatory
TNFSF14	TNFRSF14	Co-stimulatory
LTBR	LTA	Co-stimulatory
LTBR	LTB	Co-stimulatory
PVR	CD226	Co-stimulatory
NECTIN1	CD226	Co-stimulatory
NECTIN2	CD96	Co-stimulatory
PVR	CD96	Co-stimulatory
CD48	CD2	Co-stimulatory
CD58	CD2	Co-stimulatory
IL1B	IL1R2	cytokine
IL1B	IL1R1	cytokine
CCL18	CCR8	cytokine
CCL22	CCR4	cytokine
CCL17	CCR4	cytokine
CD5	CD72	Co-stimulatory
SLAMF6	SLAMF6	Cell-cell adhesion
SLAMF7	SLAMF7	Cell-cell adhesion
LY9	LY9	Cell-cell adhesion
A2M	LRP1	Protease inhibition
AANAT	MTNR1A	UNCAT
AANAT	MTNR1B	UNCAT
ACE	AGTR2	UNCAT
ACE	BDKRB2	UNCAT
ADAM10	AXL	ADAM
ADAM10	EPHA3	ADAM
ADAM12	ITGA9	ADAM
ADAM12	ITGB1	ADAM
ADAM12	SDC4	ADAM
ADAM15	ITGA5	ADAM
ADAM15	ITGA9	ADAM
ADAM15	ITGAV	ADAM
ADAM15	ITGB1	ADAM
ADAM15	ITGB3	ADAM
ADAM17	ERBB4	ADAM
ADAM17	ITGA5	ADAM
ADAM17	ITGB1	ADAM
ADAM17	NOTCH1	NOTCH
ADAM2	CD9	ADAM
ADAM2	ITGA6	ADAM
ADAM2	ITGA9	ADAM
ADAM2	ITGB1	ADAM
ADAM2	ITGB7	ADAM
ADAM23	ITGA5	ADAM
ADAM23	ITGB3	ADAM
ADAM28	ITGA4	ADAM
ADAM9	ITGA3	ADAM
ADAM9	ITGA6	ADAM
ADAM9	ITGAV	ADAM
ADAM9	ITGB1	ADAM
ADAM9	ITGB5	ADAM
ADCYAP1	ADCYAP1R1	UNCAT
ADCYAP1	SCTR	UNCAT
ADCYAP1	VIPR1	UNCAT
ADCYAP1	VIPR2	UNCAT
ADIPOQ	ADIPOR1	Adiponectin
ADIPOQ	ADIPOR2	Adiponectin
ADM	CALCR	Vasoactive
ADM	CALCRL	Vasoactive
ADM	GPR182	Vasoactive
ADM	MRGPRX2	Vasoactive
ADM	RAMP2	Vasoactive
ADM2	CALCR	Vasoactive
ADM2	CALCRL	Vasoactive
ADM2	RAMP1	Vasoactive
AGRN	ATP1A3	Matrix glycoproteins
AGRN	LRP4	Matrix glycoproteins
AGRN	MUSK	Matrix glycoproteins
AGRP	MC3R	UNCAT
AGRP	MC4R	UNCAT
AGRP	MC5R	UNCAT
AGRP	SDC3	UNCAT
AGT	AGTR1	Vasoactive
AGT	AGTR2	Vasoactive
AGT	LRP2	Vasoactive
AGT	MAS1	Vasoactive
AHSG	INSR	UNCAT
ALB	LRP2	UNCAT
ALOX5AP	ALOX5	UNCAT
AMELX	LAMP1	UNCAT
AMELY	LAMP1	UNCAT
AMH	ACVR1	UNCAT
AMH	AMHR2	UNCAT
AMH	EGFR	EGF
ANGPT1	ITGA5	ANGPT
ANGPT1	ITGB1	ANGPT
ANGPT1	TEK	ANGPT
ANGPT1	TIE1	ANGPT
ANGPT2	TEK	ANGPT
ANGPT2	TIE1	ANGPT
ANGPT4	TEK	ANGPT
ANGPT4	TIE1	ANGPT
ANGPTL1	TEK	ANGPT
ANGPTL2	TIE1	ANGPT
ANGPTL3	ITGA5	ANGPT
ANGPTL3	ITGAV	ANGPT
ANGPTL3	ITGB3	ANGPT
ANGPTL4	TIE1	ANGPT
ANXA1	DYSF	UNCAT
ANXA1	EGFR	EGF
ANXA1	FPR1	Chemotaxis
ANXA1	FPR2	Chemotaxis
ANXA1	FPR3	UNCAT
APLN	APLNR	Vasoactive
APOB	CALCR	UNCAT
APOB	ITGAM	UNCAT
APOB	ITGB2	UNCAT
APOB	LDLR	UNCAT
APOB	LRP2	UNCAT
APOB	LRP6	UNCAT
APOB	LRP8	UNCAT
APOB	LSR	UNCAT
APOB	OLR1	UNCAT
APOC3	SDC2	Complement
APOC3	TLR2	TLR
APOD	LEPR	UNCAT
APOE	CHRNA4	APOE
APOE	LDLR	APOE
APOE	LRP1	APOE
APOE	LRP2	APOE
APOE	LRP5	APOE
APOE	LRP8	APOE
APOE	SCARB1	APOE
APOE	SORL1	APOE
APOE	VLDLR	APOE
APP	CAV1	UNCAT
APP	CD74	UNCAT
APP	FPR2	Chemotaxis
APP	GPC1	UNCAT
APP	LRP1	UNCAT
APP	NCSTN	UNCAT
APP	NGFR	UNCAT
APP	SLC45A3	UNCAT
APP	TNFRSF21	UNCAT
AREG	EGFR	EGF
AREG	ERBB3	EGF
AREGB	EGFR	EGF
AREGB	ERBB3	EGF
ARF1	CHRM3	UNCAT
ARF1	INSR	UNCAT
ARF1	PLD2	UNCAT
ARTN	GFRA1	Neurotrophins
ARTN	GFRA3	Neurotrophins
ARTN	RET	Neurotrophins
ASIP	ATRN	Chemotaxis
ASIP	F11R	UNCAT
ASIP	MC1R	UNCAT
ASIP	MC2R	UNCAT
ASIP	MC3R	UNCAT
ASIP	MC4R	UNCAT
ASIP	MC5R	UNCAT
ASIP	MGRN1	UNCAT
AVP	AVPR1A	UNCAT
AVP	AVPR1B	UNCAT
AVP	AVPR2	UNCAT
AVP	OXTR	UNCAT
AZGP1	ITGAV	UNCAT
B2M	CD1A	UNCAT
B2M	CD1B	UNCAT
B2M	CD247	UNCAT
B2M	CD3D	UNCAT
B2M	CD3G	UNCAT
B2M	HFE	UNCAT
B2M	KIR2DL1	UNCAT
B2M	KIR2DL3	UNCAT
B2M	KIR3DL1	UNCAT
B2M	KLRC1	UNCAT
B2M	KLRD1	UNCAT
B2M	LILRB1	UNCAT
B2M	LILRB2	UNCAT
B2M	TFRC	Transferrin
B2M	HLA-F	UNCAT
BCAN	EGFR	EGF
BCAN	NRCAM	UNCAT
BDNF	DDR1	Neurotrophins
BDNF	DRD4	Neurotrophins
BDNF	NGFR	Neurotrophins
BDNF	NGFRAP1	Neurotrophins
BDNF	NTRK2	Neurotrophins
BDNF	SORT1	Neurotrophins
BGN	LY96	UNCAT
BGN	TLR1	TLR
BGN	TLR2	TLR
BGN	TLR4	TLR
BMP10	ACVR1	BMP
BMP10	ACVR2A	BMP
BMP10	ACVR2B	BMP
BMP10	ACVRL1	BMP
BMP10	BMPR1A	BMP
BMP10	BMPR1B	BMP
BMP10	BMPR2	BMP
BMP10	ENG	BMP
BMP15	ACVR1	BMP
BMP15	ACVR2A	BMP
BMP15	ACVR2B	BMP
BMP15	BMPR1A	BMP
BMP15	BMPR1B	BMP
BMP15	BMPR2	BMP
BMP2	ACVR1	BMP
BMP2	ACVR2A	BMP
BMP2	ACVR2B	BMP
BMP2	BMPR1A	BMP
BMP2	BMPR1B	BMP
BMP2	BMPR2	BMP
BMP2	ENG	BMP
BMP2	HFE2	BMP
BMP3	ACVR1	BMP
BMP3	ACVR2A	BMP
BMP3	ACVR2B	BMP
BMP3	BMPR1A	BMP
BMP3	BMPR1B	BMP
BMP3	BMPR2	BMP
BMP4	ACVR1	BMP
BMP4	ACVR2A	BMP
BMP4	ACVR2B	BMP
BMP4	BMPR1A	BMP
BMP4	BMPR1B	BMP
BMP4	BMPR2	BMP
BMP4	HFE2	BMP
BMP5	ACVR1	BMP
BMP5	ACVR2A	BMP
BMP5	ACVR2B	BMP
BMP5	BMPR1A	BMP
BMP5	BMPR1B	BMP
BMP5	BMPR2	BMP
BMP5	HFE2	BMP
BMP6	ACVR1	BMP
BMP6	ACVR2A	BMP
BMP6	ACVR2B	BMP
BMP6	BMPR1A	BMP
BMP6	BMPR1B	BMP
BMP6	BMPR2	BMP
BMP7	ACVR1	BMP
BMP7	ACVR2A	BMP
BMP7	ACVR2B	BMP
BMP7	BMPR1A	BMP
BMP7	BMPR1B	BMP
BMP7	BMPR2	BMP
BMP7	ENG	BMP
BMP8B	ACVR1	BMP
BMP8B	ACVR2A	BMP
BMP8B	ACVR2B	BMP
BMP8B	BMPR1A	BMP
BMP8B	BMPR1B	BMP
BMP8B	BMPR2	BMP
BST1	CAV1	UNCAT
BTC	EGFR	EGF
BTC	ERBB2	UNCAT
BTC	ERBB3	UNCAT
BTC	ERBB4	UNCAT
BTLA	CD247	TNF
BTLA	CD79A	TNF
BTLA	TNFRSF14	TNF
BTLA	VTCN1	TNF
C1orf112	PLSCR4	UNCAT
C1orf194	PLSCR4	UNCAT
C1orf200	LY6G6C	UNCAT
C1orf200	SLC16A4	UNCAT
C1QA	CD93	Vasoactive
C1QA	CR1	Vasoactive
C1QA	CSPG4	Vasoactive
C1QB	LRP1	Vasoactive
C1QTNF1	AVPR2	TNF
C1QTNF5	MFRP	TNF
C3	C3AR1	Complement
C3	C5AR2	Complement
C3	CD19	Complement
C3	CD46	Complement
C3	CD81	Complement
C3	CR1	Complement
C3	IFITM1	Complement
C3	ITGAM	Complement
C3	ITGAX	Complement
C3	ITGB2	Complement
C3	LRP1	Complement
C4A	C3AR1	UNCAT
C4A	C5AR2	UNCAT
C4A	CR1	UNCAT
C4B	CD46	UNCAT
C4B	CR1	UNCAT
C4BPA	BMPR2	BMP
C4BPA	CD40	UNCAT
C4BPA	LRP1	UNCAT
C5	C5AR1	Complement
C5	C5AR2	Complement
C5orf55	TRAF2	TNF
C6orf15	DDR1	UNCAT
CALCA	CALCR	UNCAT
CALCA	CALCRL	UNCAT
CALCA	RAMP1	UNCAT
CALCA	RAMP2	UNCAT
CALCB	CALCR	UNCAT
CALCB	CALCRL	UNCAT
CALCB	RAMP1	UNCAT
CALM1	ABCA1	UNCAT
CALM1	ADCY8	UNCAT
CALM1	ADCYAP1R1	UNCAT
CALM1	AQP6	UNCAT
CALM1	CACNA1C	UNCAT
CALM1	CALCR	UNCAT
CALM1	CNGA2	UNCAT
CALM1	CRHR1	UNCAT
CALM1	EGFR	EGF
CALM1	FAS	UNCAT
CALM1	GLP1R	UNCAT
CALM1	GLP2R	UNCAT
CALM1	GP6	UNCAT
CALM1	GRM3	UNCAT
CALM1	GRM4	UNCAT
CALM1	GRM5	UNCAT
CALM1	GRM7	UNCAT
CALM1	HMMR	UNCAT
CALM1	HTR2C	UNCAT
CALM1	INSR	UNCAT
CALM1	KCNN4	UNCAT
CALM1	KCNQ1	UNCAT
CALM1	KCNQ3	UNCAT
CALM1	KCNQ5	UNCAT
CALM1	MIP	UNCAT
CALM1	MYLK	UNCAT
CALM1	MYLK2	UNCAT
CALM1	OPRM1	UNCAT
CALM1	PDE1A	UNCAT
CALM1	PDE1B	UNCAT
CALM1	PDE1C	UNCAT
CALM1	PPAPDC2	UNCAT
CALM1	PTH2R	UNCAT
CALM1	PTPRA	UNCAT
CALM1	SCN10A	UNCAT
CALM1	SCN4A	UNCAT
CALM1	SCTR	UNCAT
CALM1	SELL	Cell-cell adhesion
CALM1	TRPC3	UNCAT
CALM1	TRPC5	UNCAT
CALM1	VIPR1	UNCAT
CALM2	ABCA1	UNCAT
CALM2	ADCY8	UNCAT
CALM2	AQP6	UNCAT
CALM2	CACNA1C	UNCAT
CALM2	EGFR	EGF
CALM2	GP6	UNCAT
CALM2	GRM5	UNCAT
CALM2	GRM7	UNCAT
CALM2	INSR	UNCAT
CALM2	KCNQ1	UNCAT
CALM2	KCNQ3	UNCAT
CALM2	KCNQ5	UNCAT
CALM2	MYLK	UNCAT
CALM2	MYLK2	UNCAT
CALM2	PDE1A	UNCAT
CALM2	PDE1B	UNCAT
CALM2	PDE1C	UNCAT
CALM2	PPAPDC2	UNCAT
CALM2	SCN10A	UNCAT
CALM2	SCN4A	UNCAT
CALM2	SELL	Cell-cell adhesion
CALM2	TRPC5	UNCAT
CALM3	ABCA1	UNCAT
CALM3	ADCY8	UNCAT
CALM3	AQP6	UNCAT
CALM3	EGFR	EGF
CALM3	GP6	UNCAT
CALM3	GRM5	UNCAT
CALM3	GRM7	UNCAT
CALM3	INSR	UNCAT
CALM3	KCNQ1	UNCAT
CALM3	KCNQ3	UNCAT
CALM3	KCNQ5	UNCAT
CALM3	MYLK	UNCAT
CALM3	MYLK2	UNCAT
CALM3	PDE1A	UNCAT
CALM3	PDE1B	UNCAT
CALM3	PDE1C	UNCAT
CALM3	PPAPDC2	UNCAT
CALM3	SCN10A	UNCAT
CALM3	SCN4A	UNCAT
CALM3	SELL	Cell-cell adhesion
CALM3	TRPC5	UNCAT
CALR	HLA-F	Intracellular trafficking
CALR	ITGA2B	Intracellular trafficking
CALR	ITGA3	Intracellular trafficking
CALR	ITGAV	Intracellular trafficking
CALR	LRP1	Intracellular trafficking
CALR	MTNR1A	Intracellular trafficking
CALR	SCARF1	Intracellular trafficking
CALR	TSHR	Intracellular trafficking
CAMP	EGFR	EGF
CAMP	FPR2	Chemotaxis
CAMP	IGF1R	UNCAT
CAMP	P2RX7	UNCAT
CCK	CCKAR	UNCAT
CCK	CCKBR	UNCAT
CCL1	CCR8	CC
CCL11	ACKR2	CC
CCL11	ACKR4	CC
CCL11	CCR2	CC
CCL11	CCR3	CC
CCL11	CCR5	CC
CCL11	CXCR3	CC
CCL13	ACKR2	CC
CCL13	ACKR4	CC
CCL13	CCR1	CC
CCL13	CCR2	CC
CCL13	CCR3	CC
CCL13	CCR5	CC
CCL13	CCR9	CC
CCL13	CXCR3	CC
CCL14	ACKR2	CC
CCL14	CCR1	CC
CCL14	CCR3	CC
CCL14	CCR5	CC
CCL15	CCR1	CC
CCL15	CCR3	CC
CCL16	CCR1	CC
CCL16	CCR2	CC
CCL16	CCR5	CC
CCL16	CCR8	CC
CCL16	HRH4	CC
CCL17	CCR4	CC
CCL17	CCR8	CC
CCL17	DARC	CC
CCL18	C14orf1	CC
CCL19	ACKR2	CC
CCL19	ACKR4	CC
CCL19	CCR10	CC
CCL19	CCR7	CC
CCL19	CCRL2	CC
CCL19	CXCR3	CC
CCL2	ACKR2	CC
CCL2	ACKR4	CC
CCL2	CCR1	CC
CCL2	CCR10	CC
CCL2	CCR2	CC
CCL2	CCR3	CC
CCL2	CCR4	CC
CCL2	CCR5	CC
CCL2	DARC	CC
CCL20	CCR6	CC
CCL20	CXCR3	CC
CCL21	ACKR2	CC
CCL21	ACKR4	CC
CCL21	CCR7	CC
CCL21	CXCR3	CC
CCL22	CCR4	CC
CCL23	CCR1	CC
CCL24	CCR2	CC
CCL24	CCR3	CC
CCL25	ACKR2	CC
CCL25	ACKR4	CC
CCL25	CCR10	CC
CCL25	CCR9	CC
CCL26	CCR1	CC
CCL26	CCR2	CC
CCL26	CCR3	CC
CCL27	ACKR2	CC
CCL27	CCR10	CC
CCL28	ACKR2	CC
CCL28	CCR10	CC
CCL28	CCR3	CC
CCL3	ACKR2	CC
CCL3	CCR1	CC
CCL3	CCR3	CC
CCL3	CCR4	CC
CCL3	CCR5	CC
CCL3L1	CCR1	CC
CCL3L1	CCR3	CC
CCL3L1	CCR5	CC
CCL3L3	ACKR2	CC
CCL3L3	CCR5	CC
CCL4	ACKR2	CC
CCL4	CCR1	CC
CCL4	CCR3	CC
CCL4	CCR5	CC
CCL4	CCR8	CC
CCL5	ACKR2	CC
CCL5	ACKR4	CC
CCL5	CCR1	CC
CCL5	CCR3	CC
CCL5	CCR4	CC
CCL5	CCR5	CC
CCL5	CXCR3	CC
CCL5	DARC	CC
CCL5	GPR75	CC
CCL5	SDC1	CC
CCL5	SDC4	CC
CCL7	ACKR2	CC
CCL7	ACKR4	CC
CCL7	CCR1	CC
CCL7	CCR10	CC
CCL7	CCR2	CC
CCL7	CCR3	CC
CCL7	CCR5	CC
CCL7	CXCR3	CC
CCL7	DARC	CC
CCL8	ACKR2	CC
CCL8	ACKR4	CC
CCL8	CCR1	CC
CCL8	CCR2	CC
CCL8	CCR3	CC
CCL8	CCR5	CC
CCL8	DARC	CC
CD14	ITGA4	UNCAT
CD14	ITGB1	UNCAT
CD24	SELP	Cell-cell adhesion
CD34	SELL	Cell-cell adhesion
CD34	SELP	Cell-cell adhesion
CD40LG	ITGAM	UNCAT
CD40LG	ITGB2	UNCAT
CD40LG	TRAF3	UNCAT
CD40LG	CD40	UNCAT
CD55	CD97	UNCAT
CD55	CR1	UNCAT
CD55	EMR2	UNCAT
CD5L	CD5	UNCAT
CD70	CD27	UNCAT
CDH1	CDH2	Cell-cell adhesion
CDH1	EGFR	EGF
CDH1	ERBB3	Cell-cell adhesion
CDH1	IGF1R	Cell-cell adhesion
CDH1	ITGAE	Cell-cell adhesion
CDH1	ITGB7	Cell-cell adhesion
CDH1	KLRG1	Cell-cell adhesion
CDH1	LRP5	Cell-cell adhesion
CDH1	PTPRF	Cell-cell adhesion
CDH1	PTPRM	Cell-cell adhesion
CEL	CXCR4	UNCAT
CELA3B	CHRM3	UNCAT
CFH	ITGAM	Complement
CFH	SELL	Complement
CGA	FSHR	UNCAT
CGA	LHCGR	UNCAT
CGA	SIRPA	UNCAT
CGA	TSHR	UNCAT
CGB	LHCGR	UNCAT
CGB8	SIRPA	UNCAT
CGN	F11R	UNCAT
CGN	OCLN	UNCAT
CGN	TGFBR1	UNCAT
CGN	TGFBR2	UNCAT
CHAD	ITGA2	Matrix (assorted)
CHAD	ITGB1	Matrix (assorted)
CLCF1	CNTFR	UNCAT
CLCF1	CRLF1	UNCAT
CLCF1	IL6ST	UNCAT
CLCF1	LIFR	UNCAT
CLEC11A	KIT	KIT
CLEC3A	CLEC10A	Complement
CLEC3A	CLEC2B	Complement
CNTF	CNTFR	UNCAT
CNTF	IL6R	UNCAT
CNTF	IL6ST	UNCAT
CNTF	LIFR	UNCAT
CNTN2	CNTN1	Laminins
CNTN2	CNTNAP2	Laminins
CNTN2	NRCAM	Laminins
CNTN2	NRP1	Laminins
CNTN4	PTPRG	Laminins
COL11A1	DDR1	Collagens
COL11A1	ITGA2	Collagens
COL11A1	ITGB1	Collagens
COL14A1	CD44	Collagens
COL18A1	GPC1	Collagens
COL18A1	GPC4	Collagens
COL18A1	ITGA5	Collagens
COL18A1	ITGB1	Collagens
COL18A1	KDR	Collagens
COL1A1	CD36	Collagens
COL1A1	CD44	Collagens
COL1A1	CD93	Collagens
COL1A1	DDR1	Collagens
COL1A1	DDR2	Collagens
COL1A1	FLT4	Collagens
COL1A1	ITGA1	Collagens
COL1A1	ITGA11	Collagens
COL1A1	ITGA2	Collagens
COL1A1	ITGA5	Collagens
COL1A1	ITGAV	Collagens
COL1A1	ITGB1	Collagens
COL1A1	TMPRSS6	Collagens
COL1A2	CD36	Collagens
COL1A2	CD44	Collagens
COL1A2	CD93	Collagens
COL1A2	FLT4	Collagens
COL1A2	ITGA1	Collagens
COL1A2	ITGA11	Collagens
COL1A2	ITGA2	Collagens
COL1A2	ITGA2B	Collagens
COL1A2	ITGAV	Collagens
COL1A2	ITGB1	Collagens
COL1A2	ITGB3	Collagens
COL2A1	DDR1	Collagens
COL2A1	ITGA1	Collagens
COL2A1	ITGA10	Collagens
COL2A1	ITGA2	Collagens
COL2A1	ITGA2B	Collagens
COL2A1	ITGB1	Collagens
COL2A1	MAG	Collagens
COL2A1	OR1E1	Collagens
COL2A1	TNFRSF10A	Collagens
COL3A1	DDR1	Collagens
COL3A1	DDR2	Collagens
COL3A1	ITGA2	Collagens
COL3A1	ITGB1	Collagens
COL3A1	MAG	Collagens
COL4A1	CD47	Collagens
COL4A1	CD93	Collagens
COL4A1	ITGA1	Collagens
COL4A1	ITGA2	Collagens
COL4A1	ITGAV	Collagens
COL4A1	ITGB1	Collagens
COL4A1	ITGB8	Collagens
COL4A2	CD93	Collagens
COL4A3	CD47	Collagens
COL4A3	CD93	Collagens
COL4A3	ITGA1	Collagens
COL4A3	ITGA2	Collagens
COL4A3	ITGAV	Collagens
COL4A3	ITGB1	Collagens
COL4A4	CD47	Collagens
COL4A4	CD93	Collagens
COL4A4	ITGA1	Collagens
COL4A4	ITGA2	Collagens
COL4A4	ITGAV	Collagens
COL4A4	ITGB1	Collagens
COL4A5	CD47	Collagens
COL4A5	CD93	Collagens
COL4A5	ITGA1	Collagens
COL4A5	ITGA2	Collagens
COL4A5	ITGAV	Collagens
COL4A5	ITGB1	Collagens
COL4A6	CD47	Collagens
COL4A6	CD93	Collagens
COL4A6	ITGA1	Collagens
COL4A6	ITGA2	Collagens
COL4A6	ITGAV	Collagens
COL4A6	ITGB1	Collagens
COL5A1	ITGA1	Collagens
COL5A1	ITGB1	Collagens
COL5A1	SDC3	Collagens
COL5A2	DDR1	Collagens
COL5A2	ITGA1	Collagens
COL5A2	ITGB1	Collagens
COL5A3	SDC3	Collagens
COL6A1	ITGA1	Collagens
COL6A1	ITGA2	Collagens
COL6A1	ITGA6	Collagens
COL6A1	ITGB1	Collagens
COL6A2	ITGA1	Collagens
COL6A2	ITGA2	Collagens
COL6A2	ITGB1	Collagens
COL6A3	ITGA1	Collagens
COL6A3	ITGA2	Collagens
COL6A3	ITGB1	Collagens
COL7A1	ITGA2	Collagens
COL7A1	ITGB1	Collagens
COL8A1	ITGA1	Collagens
COL8A1	ITGA2	Collagens
COL9A1	MAG	Collagens
COL9A2	MAG	Collagens
COL9A3	MAG	Collagens
COLQ	MUSK	Collagens
CORT	GHSR	UNCAT
CORT	MRGPRX2	UNCAT
CORT	SSTR1	UNCAT
CORT	SSTR2	UNCAT
CORT	SSTR3	UNCAT
CORT	SSTR4	UNCAT
CORT	SSTR5	UNCAT
CP	SLC40A1	UNCAT
CPAMD8	SCTR	UNCAT
CRH	CRHR1	UNCAT
CRH	CRHR2	UNCAT
CRH	MC2R	UNCAT
CRP	OLR1	UNCAT
CSF1	CSF1R	CSF
CSF2	ITGA9	CSF
CSF2	ITGB1	CSF
CSF2	CSF1R	CSF
CSF2	CSF2RA	CSF
CSF2	CSF2RB	CSF
CSF2	CSF3R	CSF
CSF2	IL3RA	CSF
CSF2	SDC2	CSF
CSF3	CSF1R	CSF
CSF3	CSF3R	CSF
CSH1	PRLR	UNCAT
CSH2	PRLR	UNCAT
CSHL1	GHR	UNCAT
CSHL1	PRLR	UNCAT
CTF1	IL6ST	Interleukins
CTF1	LIFR	Interleukins
CTGF	ERBB4	Matrix (assorted)
CTGF	ITGA5	Matrix (assorted)
CTGF	ITGAM	Matrix (assorted)
CTGF	ITGB2	Matrix (assorted)
CTGF	LRP1	Matrix (assorted)
CTGF	LRP6	Matrix (assorted)
CTGF	NTRK1	Matrix (assorted)
CTHRC1	FZD3	UNCAT
CTHRC1	FZD5	UNCAT
CTHRC1	FZD6	UNCAT
CUBN	LRP2	UNCAT
CX3CL1	CX3CR1	UNCAT
CXCL1	CXCR1	CXCL
CXCL1	CXCR2	CXCL
CXCL1	DARC	CXCL
CXCL10	CCR3	CC
CXCL10	CXCR3	CXCL
CXCL10	SDC4	CXCL
CXCL11	ACKR3	CXCL
CXCL11	CCR3	CC
CXCL11	CXCR3	CXCL
CXCL12	CCR4	CC
CXCL12	CD4	CXCL
CXCL12	CXCR3	CXCL
CXCL12	SDC4	CXCL
CXCL12	ACKR3	CXCL
CXCL12	CXCR4	CXCL
CXCL12	ITGB1	CXCL
CXCL13	HTR2A	CXCL
CXCL13	OPRD1	CXCL
CXCL13	ACKR4	CXCL
CXCL13	CCR10	CC
CXCL13	CXCR3	CXCL
CXCL13	CXCR5	CXCL
CXCL16	CXCR6	CXCL
CXCL2	CXCR1	CXCL
CXCL2	CXCR2	CXCL
CXCL2	XCR1	CXCL
CXCL3	CXCR1	CXCL
CXCL3	CXCR2	CXCL
CXCL5	CXCR1	CXCL
CXCL5	CXCR2	CXCL
CXCL5	DARC	CXCL
CXCL6	CXCR1	CXCL
CXCL6	CXCR2	CXCL
CXCL9	CCR3	CC
CXCL9	CXCR3	CXCL
CYR61	ITGB2	Matrix (assorted)
CYR61	ITGB3	Matrix (assorted)
CYR61	ITGB5	Matrix (assorted)
CYR61	CAV1	Matrix (assorted)
CYR61	ITGA5	Matrix (assorted)
CYR61	ITGAM	Matrix (assorted)
CYR61	ITGAV	Matrix (assorted)
DCN	MET	MET
DCN	EGFR	EGF
DCN	ERBB4	UNCAT
DEFB1	CCR6	CC
DEFB103A	CCR6	CC
DEFB103B	CCR2	CC
DEFB103B	CCR6	CC
DEFB4A	TLR4	TLR
DEFB4A	CCR6	CC
DEFB4B	CCR6	CC
DHH	BOC	Hedgehog
DHH	CDON	Hedgehog
DHH	HHIP	Hedgehog
DHH	PTCH1	Hedgehog
DHH	PTCH2	Hedgehog
DKK1	KREMEN1	WNT
DKK1	KREMEN2	WNT
DKK1	LRP5	WNT
DKK1	LRP6	WNT
DKK2	KREMEN2	WNT
DKK2	LRP6	WNT
DLK1	NOTCH1	NOTCH
DLK1	NOTCH2	NOTCH
DLK1	NOTCH3	NOTCH
DLK1	NOTCH4	NOTCH
DLK2	NOTCH1	NOTCH
DLL1	NOTCH1	NOTCH
DLL1	NOTCH2	NOTCH
DLL1	NOTCH3	NOTCH
DLL1	NOTCH4	NOTCH
DLL3	NOTCH1	NOTCH
DLL3	NOTCH2	NOTCH
DLL3	NOTCH3	NOTCH
DLL3	NOTCH4	NOTCH
DLL4	NOTCH1	NOTCH
DLL4	NOTCH2	NOTCH
DLL4	NOTCH3	NOTCH
DLL4	NOTCH4	NOTCH
DSCAM	DCC	UNCAT
DUSP18	CD151	UNCAT
DUSP18	ITGA1	UNCAT
DUSP18	ITGA2	UNCAT
DUSP18	ITGA3	UNCAT
DUSP18	ITGA6	UNCAT
DUSP18	ITGA7	UNCAT
DUSP18	ITGB1	UNCAT
DUSP18	ITGB4	UNCAT
DUSP18	RPSA	UNCAT
EBI3	IL27RA	UNCAT
EBI3	IL6ST	UNCAT
ECM1	CACHD1	UNCAT
EDA	EDA2R	TNF
EDA	EDAR	TNF
EDIL3	ITGAV	Interleukins
EDIL3	ITGB5	Interleukins
EDN1	EDNRA	Vasoactive
EDN1	EDNRB	Vasoactive
EDN1	ELTD1	Vasoactive
EDN1	KEL	Vasoactive
EDN2	EDNRA	UNCAT
EDN2	EDNRB	UNCAT
EDN2	KEL	UNCAT
EDN3	EDNRA	UNCAT
EDN3	EDNRB	UNCAT
EDN3	KEL	UNCAT
EFEMP1	EGFR	EGF
EFEMP2	AQP1	UNCAT
EFEMP2	CATSPER1	UNCAT
EFEMP2	LINGO1	UNCAT
EFEMP2	PLSCR4	UNCAT
EFNA1	EPHA1	Ephrins
EFNA1	EPHA2	Ephrins
EFNA1	EPHA3	Ephrins
EFNA1	EPHA4	Ephrins
EFNA1	EPHA5	Ephrins
EFNA1	EPHA6	Ephrins
EFNA1	EPHA7	Ephrins
EFNA1	EPHA8	Ephrins
EFNA1	EPHB1	Ephrins
EFNA1	EPHB6	Ephrins
EFNA2	EPHA1	Ephrins
EFNA2	EPHA2	Ephrins
EFNA2	EPHA3	Ephrins
EFNA2	EPHA4	Ephrins
EFNA2	EPHA5	Ephrins
EFNA2	EPHA6	Ephrins
EFNA2	EPHA7	Ephrins
EFNA2	EPHA8	Ephrins
EFNA3	EPHA1	Ephrins
EFNA3	EPHA2	Ephrins
EFNA3	EPHA3	Ephrins
EFNA3	EPHA4	Ephrins
EFNA3	EPHA5	Ephrins
EFNA3	EPHA6	Ephrins
EFNA3	EPHA7	Ephrins
EFNA3	EPHA8	Ephrins
EFNA3	EPHB1	Ephrins
EFNA3	EPHB6	Ephrins
EFNA4	EPHA1	Ephrins
EFNA4	EPHA2	Ephrins
EFNA4	EPHA3	Ephrins
EFNA4	EPHA4	Ephrins
EFNA4	EPHA5	Ephrins
EFNA4	EPHA6	Ephrins
EFNA4	EPHA7	Ephrins
EFNA4	EPHA8	Ephrins
EFNA5	EPHA1	Ephrins
EFNA5	EPHA2	Ephrins
EFNA5	EPHA3	Ephrins
EFNA5	EPHA4	Ephrins
EFNA5	EPHA5	Ephrins
EFNA5	EPHA6	Ephrins
EFNA5	EPHA7	Ephrins
EFNA5	EPHA8	Ephrins
EFNA5	EPHB1	Ephrins
EFNA5	EPHB2	Ephrins
EFNA5	EPHB6	Ephrins
EFNB1	EPHA4	Ephrins
EFNB1	EPHA6	Ephrins
EFNB1	EPHB1	Ephrins
EFNB1	EPHB2	Ephrins
EFNB1	EPHB3	Ephrins
EFNB1	EPHB4	Ephrins
EFNB1	EPHB6	Ephrins
EFNB1	ERBB2	Ephrins
EFNB2	EPHA3	Ephrins
EFNB2	EPHA4	Ephrins
EFNB2	EPHA6	Ephrins
EFNB2	EPHB1	Ephrins
EFNB2	EPHB2	Ephrins
EFNB2	EPHB3	Ephrins
EFNB2	EPHB4	Ephrins
EFNB2	EPHB6	Ephrins
EFNB2	GRM1	Ephrins
EFNB2	GRM5	Ephrins
EFNB2	PECAM1	Ephrins
EFNB2	RHBDL2	Ephrins
EFNB3	EPHA4	Ephrins
EFNB3	EPHB1	Ephrins
EFNB3	EPHB2	Ephrins
EFNB3	EPHB3	Ephrins
EFNB3	EPHB4	Ephrins
EFNB3	EPHB6	Ephrins
EFNB3	RHBDL2	Ephrins
EGF	CAV1	EGF
EGF	EGFR	EGF
EGF	ERBB2	EGF
EGF	ERBB3	EGF
EGF	ERBB4	EGF
EGF	FSHR	EGF
EGFL8	NCR3	UNCAT
EPGN	EGFR	EGF
EPO	EPOR	UNCAT
EREG	EGFR	EGF
EREG	ERBB2	EGF
EREG	ERBB3	EGF
EREG	ERBB4	EGF
F10	F3	UNCAT
F10	ITGAM	UNCAT
F10	ITGB2	UNCAT
F11	GP1BA	UNCAT
F12	CD93	UNCAT
F12	GP1BA	UNCAT
F13A1	ITGA4	UNCAT
F13A1	ITGA9	UNCAT
F13A1	ITGB1	UNCAT
F2	F2R	Vasoactive
F2	F2RL1	Vasoactive
F2	F2RL2	Vasoactive
F2	F2RL3	Vasoactive
F2	GP1BA	Vasoactive
F2	GP1BB	Vasoactive
F2	GP9	Vasoactive
F2	ITGA2B	Vasoactive
F2	THBD	Vasoactive
F7	F3	Vasoactive
F8	ASGR2	Vasoactive
F8	LDLR	Vasoactive
F8	LRP1	Vasoactive
F9	LRP1	UNCAT
FARP2	PLXNA1	UNCAT
FARP2	PLXNA2	UNCAT
FARP2	PLXNA3	UNCAT
FARP2	PLXNA4	UNCAT
FASLG	FAS	TNF
FASLG	TNFRSF1A	TNF
FASLG	TNFRSF6B	TNF
FAT4	DCHS1	UNCAT
FBLN1	ITGB1	UNCAT
FBLN2	ITGB3	UNCAT
FBN1	ITGA5	UNCAT
FBN1	ITGAV	UNCAT
FBN1	ITGB1	UNCAT
FBN1	ITGB3	UNCAT
FBN1	ITGB6	UNCAT
FCN2	LRP1	UNCAT
FGA	CDH5	Cell-cell adhesion
FGA	ITGA2B	UNCAT
FGA	ITGA5	UNCAT
FGA	ITGAD	UNCAT
FGA	ITGAM	UNCAT
FGA	ITGAV	UNCAT
FGA	ITGAX	UNCAT
FGA	ITGB1	UNCAT
FGA	ITGB2	UNCAT
FGA	ITGB3	UNCAT
FGA	PLAUR	UNCAT
FGB	ITGA2B	UNCAT
FGB	ITGA5	UNCAT
FGB	ITGAM	UNCAT
FGB	ITGAV	UNCAT
FGB	ITGB1	UNCAT
FGB	ITGB2	UNCAT
FGF1	CD44	FGF
FGF1	EGFR	EGF
FGF1	FGFR1	FGF
FGF1	FGFR2	FGF
FGF1	FGFR3	FGF
FGF1	FGFR4	FGF
FGF1	FGFRL1	FGF
FGF1	NRP1	FGF
FGF10	FGFR1	FGF
FGF10	FGFR2	FGF
FGF10	FGFR3	FGF
FGF10	FGFR4	FGF
FGF11	FGFR1	FGF
FGF11	FGFR2	FGF
FGF11	FGFR3	FGF
FGF11	FGFR4	FGF
FGF12	FGFR1	FGF
FGF12	FGFR2	FGF
FGF12	FGFR3	FGF
FGF12	FGFR4	FGF
FGF13	EGFR	EGF
FGF13	FGFR1	FGF
FGF13	FGFR2	FGF
FGF13	FGFR3	FGF
FGF13	FGFR4	FGF
FGF13	SCN5A	FGF
FGF13	SCN8A	FGF
FGF14	FGFR1	FGF
FGF14	FGFR2	FGF
FGF14	FGFR3	FGF
FGF14	FGFR4	FGF
FGF16	FGFR1	FGF
FGF16	FGFR2	FGF
FGF16	FGFR3	FGF
FGF16	FGFR4	FGF
FGF17	FGFR1	FGF
FGF17	FGFR2	FGF
FGF17	FGFR3	FGF
FGF17	FGFR4	FGF
FGF18	FGFR1	FGF
FGF18	FGFR2	FGF
FGF18	FGFR3	FGF
FGF18	FGFR4	FGF
FGF19	FGFR1	FGF
FGF19	FGFR2	FGF
FGF19	FGFR3	FGF
FGF19	FGFR4	FGF
FGF19	KLB	FGF
FGF2	CD44	FGF
FGF2	FGFR1	FGF
FGF2	FGFR2	FGF
FGF2	FGFR3	FGF
FGF2	FGFR4	FGF
FGF2	FGFRL1	FGF
FGF2	GPC4	FGF
FGF2	NRP1	FGF
FGF2	SDC1	FGF
FGF2	SDC2	FGF
FGF2	SDC3	FGF
FGF2	SDC4	FGF
FGF20	FGFR4	FGF
FGF21	FGFR2	FGF
FGF21	FGFR4	FGF
FGF22	FGFR2	FGF
FGF23	FGFR1	FGF
FGF23	FGFR2	FGF
FGF23	FGFR3	FGF
FGF23	FGFR4	FGF
FGF23	PHEX	FGF
FGF3	FGFR1	FGF
FGF3	FGFR2	FGF
FGF3	FGFR3	FGF
FGF3	FGFR4	FGF
FGF4	FGFR1	FGF
FGF4	FGFR2	FGF
FGF4	FGFR3	FGF
FGF4	FGFR4	FGF
FGF4	NRP1	FGF
FGF5	FGFR1	FGF
FGF5	FGFR2	FGF
FGF5	FGFR3	FGF
FGF5	FGFR4	FGF
FGF6	FGFR1	FGF
FGF6	FGFR2	FGF
FGF6	FGFR3	FGF
FGF6	FGFR4	FGF
FGF6	SDC4	FGF
FGF7	FGFR1	FGF
FGF7	FGFR2	FGF
FGF7	FGFR3	FGF
FGF7	FGFR4	FGF
FGF7	NRP1	FGF
FGF8	FGFR1	FGF
FGF8	FGFR2	FGF
FGF8	FGFR3	FGF
FGF8	FGFR4	FGF
FGF9	FGFR1	FGF
FGF9	FGFR2	FGF
FGF9	FGFR3	FGF
FGF9	FGFR4	FGF
FGG	ITGA2B	UNCAT
FGG	ITGA5	UNCAT
FGG	ITGAV	UNCAT
FGG	ITGB1	UNCAT
FGG	ITGB2	UNCAT
FGL1	EGFR	EGF
FIGF	FLT1	IGF
FIGF	FLT4	IGF
FIGF	ITGA1	IGF
FIGF	ITGA2	IGF
FIGF	ITGA4	IGF
FIGF	ITGA5	IGF
FIGF	ITGA9	IGF
FIGF	ITGB1	IGF
FIGF	KDR	IGF
FIGF	NRP2	IGF
FLT3LG	FLT3	UNCAT
FN1	C5AR1	Complement
FN1	CD44	Fibronectin
FN1	CD79A	Fibronectin
FN1	COL13A1	Fibronectin
FN1	FLT4	Fibronectin
FN1	IL17RC	Fibronectin
FN1	ITGA2	Fibronectin
FN1	ITGA2B	Fibronectin
FN1	ITGA3	Fibronectin
FN1	ITGA4	Fibronectin
FN1	ITGA5	Fibronectin
FN1	ITGA6	Fibronectin
FN1	ITGA8	Fibronectin
FN1	ITGA9	Fibronectin
FN1	ITGAV	Fibronectin
FN1	ITGB1	Fibronectin
FN1	ITGB3	Fibronectin
FN1	ITGB6	Fibronectin
FN1	ITGB7	Fibronectin
FN1	ITGB8	Fibronectin
FN1	MAG	Fibronectin
FN1	NT5E	Fibronectin
FN1	PLAUR	Fibronectin
FN1	ROBO4	Fibronectin
FN1	SDC2	Fibronectin
FN1	TMPRSS6	Fibronectin
FN1	TNFRSF11B	Fibronectin
FN1	TSHR	Fibronectin
FSHB	FSHR	UNCAT
FST	BMPR1B	BMP
FST	BMPR2	BMP
FST	HFE2	UNCAT
GAD1	GRM4	UNCAT
GAL	GALR1	UNCAT
GAL	GALR2	UNCAT
GAL	GALR3	UNCAT
GAL	GPR151	UNCAT
GALP	GALR1	UNCAT
GALP	GALR2	UNCAT
GALP	GALR3	UNCAT
GAS6	AXL	Cell-cell adhesion
GAS6	MERTK	Cell-cell adhesion
GAS6	TYRO3	Cell-cell adhesion
GAST	CCKBR	UNCAT
GCG	GCGR	UNCAT
GCG	GLP1R	UNCAT
GCG	GLP2R	UNCAT
GDF10	ACVR1B	UNCAT
GDF11	ACVR1B	UNCAT
GDF11	ACVR2A	UNCAT
GDF11	ACVR2B	UNCAT
GDF2	ACVR1	UNCAT
GDF2	ACVR2A	UNCAT
GDF2	ACVR2B	UNCAT
GDF2	ACVRL1	UNCAT
GDF2	BMPR2	BMP
GDF2	ENG	UNCAT
GDF5	ACVR1	UNCAT
GDF5	ACVR2A	UNCAT
GDF5	ACVR2B	UNCAT
GDF5	BMPR1A	BMP
GDF5	BMPR1B	BMP
GDF5	BMPR2	BMP
GDF5	ROR2	UNCAT
GDF6	BMPR1A	BMP
GDF6	BMPR1B	BMP
GDF6	BMPR2	BMP
GDF7	ACVR2A	UNCAT
GDF7	BMPR1A	BMP
GDF7	BMPR2	BMP
GDF9	ACVR2A	UNCAT
GDF9	BMPR1A	BMP
GDF9	BMPR1B	BMP
GDF9	BMPR2	BMP
GDF9	FXYD6	UNCAT
GDF9	ORAI2	UNCAT
GDF9	TGFBR1	UNCAT
GDNF	EDNRB	UNCAT
GDNF	GFRA1	UNCAT
GDNF	GFRA2	UNCAT
GDNF	RET	UNCAT
GDNF	SLC44A5	UNCAT
GH1	GHR	UNCAT
GH1	PRLR	UNCAT
GH2	GHR	UNCAT
GHRH	GHRHR	UNCAT
GHRH	VIPR1	UNCAT
GHRL	GHRHR	UNCAT
GHRL	GHSR	UNCAT
GHRL	GPR39	UNCAT
GHRL	MLNR	UNCAT
GIP	DPP4	UNCAT
GIP	GIPR	UNCAT
GIP	INSR	UNCAT
GNAI2	ADCY1	UNCAT
GNAI2	ADCY7	UNCAT
GNAI2	ADCY8	UNCAT
GNAI2	ADCY9	UNCAT
GNAI2	ADORA1	UNCAT
GNAI2	ADRA2A	UNCAT
GNAI2	ADRA2B	UNCAT
GNAI2	AGTR2	UNCAT
GNAI2	C5AR1	Complement
GNAI2	CAV1	UNCAT
GNAI2	CCR5	CC
GNAI2	CHRM1	UNCAT
GNAI2	CNR1	UNCAT
GNAI2	CXCR1	UNCAT
GNAI2	CXCR2	UNCAT
GNAI2	CXCR3	UNCAT
GNAI2	DRD2	UNCAT
GNAI2	EDNRA	UNCAT
GNAI2	EDNRB	UNCAT
GNAI2	EGFR	EGF
GNAI2	F2R	UNCAT
GNAI2	FPR1	Chemotaxis
GNAI2	IGF1R	UNCAT
GNAI2	LHCGR	UNCAT
GNAI2	LPAR3	UNCAT
GNAI2	MTNR1A	UNCAT
GNAI2	MTNR1B	UNCAT
GNAI2	OPRD1	UNCAT
GNAI2	OPRM1	UNCAT
GNAI2	P2RY12	UNCAT
GNAI2	PTPRU	UNCAT
GNAI2	S1PR1	UNCAT
GNAI2	S1PR3	UNCAT
GNAI2	S1PR4	UNCAT
GNAI2	S1PR5	UNCAT
GNAI2	TBXA2R	UNCAT
GNAI2	TSHR	UNCAT
GNAI2	UNC5B	UNCAT
GNAS	ADCY1	UNCAT
GNAS	ADCY7	UNCAT
GNAS	ADCY8	UNCAT
GNAS	ADCY9	UNCAT
GNAS	ADORA1	UNCAT
GNAS	ADRB3	UNCAT
GNAS	AVPR2	UNCAT
GNAS	CRHR1	UNCAT
GNAS	GCGR	UNCAT
GNAS	GLP1R	UNCAT
GNAS	HTR6	UNCAT
GNAS	LHCGR	UNCAT
GNAS	PTGDR	UNCAT
GNAS	PTGIR	UNCAT
GNAS	TSHR	UNCAT
GNAS	VIPR1	UNCAT
GNB3	GABBR2	UNCAT
GNB3	TGFBR1	UNCAT
GNRH1	GNRHR	UNCAT
GNRH2	GNRHR	UNCAT
GPC3	CD81	Complement
GPC3	IGF1R	Complement
GPHA2	TSHR	UNCAT
GPI	AMFR	Chemotaxis
GREM1	KDR	UNCAT
GRP	BRS3	UNCAT
GRP	GRPR	UNCAT
GRP	NMBR	UNCAT
GSTP1	TRAF2	TNF
GUCA2A	GUCY2C	UNCAT
GUCA2B	GUCY2C	UNCAT
GUCA2B	GUCY2D	UNCAT
GZMB	CHRM3	UNCAT
GZMB	IGF2R	UNCAT
GZMB	PGRMC1	UNCAT
HAS2	CD44	Matrix (assorted)
HAS2	HMMR	Matrix (assorted)
HBEGF	CD44	EGF
HBEGF	CD82	EGF
HBEGF	CD9	EGF
HBEGF	EGFR	EGF
HBEGF	ERBB2	EGF
HBEGF	ERBB4	EGF
HBEGF	PRLR	EGF
HCRT	HCRTR1	UNCAT
HCRT	HCRTR2	UNCAT
HCRT	NPFFR2	UNCAT
HDC	HRH1	UNCAT
HDC	HRH2	UNCAT
HDC	HRH3	UNCAT
HDC	HRH4	UNCAT
HEBP1	FPR3	UNCAT
HGF	CD44	UNCAT
HGF	MET	MET
HGF	SDC1	UNCAT
HGF	SDC2	UNCAT
HGF	ST14	UNCAT
HHIPL2	CACHD1	UNCAT
HHLA3	CHRM3	UNCAT
HLA-A	APLP2	MHC
HLA-A	CD3D	MHC
HLA-A	CD3G	MHC
HLA-A	ERBB2	MHC
HLA-A	KIR2DL1	MHC
HLA-A	KIR2DL3	MHC
HLA-A	KIR3DL1	MHC
HLA-A	KIR3DL2	MHC
HLA-A	LILRB1	MHC
HLA-A	LILRB2	MHC
HLA-B	CANX	MHC
HLA-B	CD3D	MHC
HLA-B	CD3G	MHC
HLA-B	KIR2DL3	MHC
HLA-B	KIR3DL1	MHC
HLA-B	KLRD1	MHC
HLA-B	LILRB1	MHC
HLA-B	LILRB2	MHC
HLA-C	CD3D	MHC
HLA-C	CD3G	MHC
HLA-C	DDR1	MHC
HLA-C	KIR2DL1	MHC
HLA-C	KIR2DL3	MHC
HLA-C	KIR2DS4	MHC
HLA-C	KIR3DL1	MHC
HLA-C	LILRA3	MHC
HLA-C	LILRB1	MHC
HLA-C	LILRB2	MHC
HLA-C	NOTCH4	NOTCH
HLA-C	SLC9C2	MHC
HLA-E	KIR3DL1	MHC
HLA-E	KLRC1	MHC
HLA-E	KLRC2	MHC
HLA-E	KLRD1	MHC
HLA-E	SLC16A4	MHC
HLA-G	CD4	MHC
HLA-G	KIR2DL4	MHC
HLA-G	KLRC1	MHC
HLA-G	KLRD1	MHC
HLA-G	LILRB1	MHC
HLA-G	LILRB2	MHC
HMGB1	SDC1	UNCAT
HMGB1	THBD	Vasoactive
HP	ASGR1	UNCAT
HP	ASGR2	UNCAT
HP	ITGAM	UNCAT
HP	ITGB2	UNCAT
HRAS	AGTR1	UNCAT
HRAS	CAV1	UNCAT
HRAS	GRIN2D	UNCAT
HRAS	INSR	UNCAT
HRAS	SDC2	UNCAT
HRAS	TLR2	TLR
HRAS	TLR9	TLR
HRG	FCGR1A	UNCAT
HSP90AA1	CFTR	UNCAT
HSP90AA1	EGFR	EGF
HSP90AA1	FGFR3	FGF
HSP90B1	ASGR1	UNCAT
HSP90B1	ERBB2	UNCAT
HSP90B1	LRP1	UNCAT
HSP90B1	TLR1	TLR
HSP90B1	TLR2	TLR
HSP90B1	TLR4	TLR
HSP90B1	TLR7	TLR
HSP90B1	TLR9	TLR
HSPA1A	GRIN2D	UNCAT
HSPA1A	TLR4	TLR
HSPG2	CHRM3	Matrix glycoproteins
HSPG2	COL13A1	Matrix glycoproteins
HSPG2	ITGA2	Matrix glycoproteins
HSPG2	ITGB1	Matrix glycoproteins
HSPG2	PTPRS	Matrix glycoproteins
HSPG2	SDC1	Matrix glycoproteins
IAPP	CALCR	UNCAT
IAPP	RAMP1	UNCAT
IAPP	RAMP2	UNCAT
IAPP	RAMP3	UNCAT
IBSP	ITGAV	UNCAT
ICAM1	CAV1	Cell-cell adhesion
ICAM1	EGFR	EGF
ICAM1	IL2RA	Cell-cell adhesion
ICAM1	IL2RG	Cell-cell adhesion
ICAM1	ITGAL	Cell-cell adhesion
ICAM1	ITGAM	Cell-cell adhesion
ICAM1	ITGAX	Cell-cell adhesion
ICAM1	ITGB2	Cell-cell adhesion
ICAM2	ITGAL	Cell-cell adhesion
ICAM2	ITGAM	Cell-cell adhesion
ICAM2	ITGB2	Cell-cell adhesion
ICAM3	CLEC4M	Cell-cell adhesion
ICAM3	ITGAD	Cell-cell adhesion
ICAM3	ITGAL	Cell-cell adhesion
ICAM3	ITGB2	Cell-cell adhesion
ICAM4	ITGA2B	Cell-cell adhesion
ICAM4	ITGA4	Cell-cell adhesion
ICAM4	ITGAL	Cell-cell adhesion
ICAM4	ITGAM	Cell-cell adhesion
ICAM4	ITGAV	Cell-cell adhesion
ICAM4	ITGB1	Cell-cell adhesion
ICAM4	ITGB2	Cell-cell adhesion
ICAM4	ITGB3	Cell-cell adhesion
ICAM4	RHAG	Cell-cell adhesion
ICAM5	ITGAL	Cell-cell adhesion
ICAM5	ITGB2	Cell-cell adhesion
IFNA1	IFNAR1	UNCAT
IFNA1	IFNAR2	UNCAT
IFNA10	IFNAR1	UNCAT
IFNA10	IFNAR2	UNCAT
IFNA13	IFNAR1	UNCAT
IFNA13	IFNAR2	UNCAT
IFNA14	IFNAR1	UNCAT
IFNA14	IFNAR2	UNCAT
IFNA16	IFNAR1	UNCAT
IFNA16	IFNAR2	UNCAT
IFNA17	IFNAR1	UNCAT
IFNA17	IFNAR2	UNCAT
IFNA2	IFNAR1	UNCAT
IFNA2	IFNAR2	UNCAT
IFNA21	IFNAR1	UNCAT
IFNA21	IFNAR2	UNCAT
IFNA4	IFNAR1	UNCAT
IFNA4	IFNAR2	UNCAT
IFNA5	IFNAR1	UNCAT
IFNA5	IFNAR2	UNCAT
IFNA6	IFNAR1	UNCAT
IFNA6	IFNAR2	UNCAT
IFNA7	IFNAR1	UNCAT
IFNA7	IFNAR2	UNCAT
IFNA8	IFNAR1	UNCAT
IFNA8	IFNAR2	UNCAT
IFNB1	IFNAR1	UNCAT
IFNB1	IFNAR2	UNCAT
IFNG	IFNGR1	UNCAT
IFNG	IFNGR2	UNCAT
IFNL1	IFNLR1	UNCAT
IFNL1	IL10RB	UNCAT
IFNL2	IFNLR1	UNCAT
IFNL2	IL10RB	UNCAT
IFNL3	IFNLR1	UNCAT
IFNL3	IL10RB	UNCAT
IFNW1	IFNAR1	UNCAT
IFNW1	IFNAR2	UNCAT
IGF1	IGF1R	IGF
IGF1	INSR	IGF
IGF2	IGF1R	IGF
IGF2	IGF2R	IGF
IGF2	INSR	IGF
IGFBP4	FZD8	IGF
IGFBP4	LRP6	IGF
IGFL1	IGFLR1	IGF
IGFL2	IGFLR1	IGF
IGFL3	IGFLR1	IGF
IHH	BOC	UNCAT
IHH	CDON	UNCAT
IHH	HHIP	UNCAT
IHH	PTCH1	UNCAT
IHH	PTCH2	UNCAT
IL10	IL10RA	Interleukins
IL10	IL10RB	Interleukins
IL10	SIRPG	Interleukins
IL11	IL11RA	Interleukins
IL11	IL6ST	Interleukins
IL12A	CD28	Interleukins
IL12A	IL12RB1	Interleukins
IL12A	IL12RB2	Interleukins
IL12B	IL12RB1	Interleukins
IL12B	IL12RB2	Interleukins
IL12B	IL23R	Interleukins
IL13	IL13RA1	Interleukins
IL13	IL13RA2	Interleukins
IL13	IL2RG	Interleukins
IL13	IL4R	Interleukins
IL15	IL15RA	Interleukins
IL15	IL2RA	Interleukins
IL15	IL2RB	Interleukins
IL15	IL2RG	Interleukins
IL16	CCR5	CC
IL16	CD4	Interleukins
IL16	GRIN2C	Interleukins
IL16	GRIN2D	Interleukins
IL16	KCNA3	Interleukins
IL16	KCND1	Interleukins
IL16	KCND2	Interleukins
IL16	KCNJ10	Interleukins
IL16	KCNJ15	Interleukins
IL16	KCNJ4	Interleukins
IL17A	IL17RA	Interleukins
IL17A	IL17RC	Interleukins
IL17B	IL17RB	Interleukins
IL17F	IL17RA	Interleukins
IL18	CD48	Interleukins
IL18	IL18R1	Interleukins
IL18	IL18RAP	Interleukins
IL18	IL1RAPL1	Interleukins
IL18	IL1RL2	Interleukins
IL19	IL20RA	Interleukins
IL19	IL20RB	Interleukins
IL1A	IL1R1	Interleukins
IL1A	IL1R2	Interleukins
IL1A	IL1RAP	Interleukins
IL1B	ADRB2	Interleukins
IL1B	IL1R1	Interleukins
IL1B	IL1R2	Interleukins
IL1B	IL1RAP	Interleukins
IL1F10	IL1R1	Interleukins
IL1RN	IL1R1	Interleukins
IL1RN	IL1R2	Interleukins
IL1RN	IL1RL2	Interleukins
IL2	CD53	Interleukins
IL2	GYPE	Interleukins
IL2	IL2RA	Interleukins
IL2	IL2RB	Interleukins
IL2	IL2RG	Interleukins
IL2	NGFR	Interleukins
IL20	IL20RA	Interleukins
IL20	IL20RB	Interleukins
IL20	IL22RA1	Interleukins
IL21	IL21R	Interleukins
IL21	IL2RG	Interleukins
IL22	IL21R	Interleukins
IL22	IL10RA	Interleukins
IL22	IL10RB	Interleukins
IL22	IL22RA1	Interleukins
IL22	IL22RA2	Interleukins
IL23A	IL12RB1	Interleukins
IL23A	IL23R	Interleukins
IL24	IL20RA	Interleukins
IL24	IL20RB	Interleukins
IL24	IL22RA1	Interleukins
IL25	IL17RB	Interleukins
IL26	IL20RA	Interleukins
IL27	IL27RA	Interleukins
IL3	CSF2RB	Interleukins
IL3	IL3RA	Interleukins
IL31	IL31RA	Interleukins
IL31	OSMR	Interleukins
IL34	CSF1R	Interleukins
IL4	CD53	Interleukins
IL4	IL13RA1	Interleukins
IL4	IL13RA2	Interleukins
IL4	IL2RG	Interleukins
IL4	IL4R	Interleukins
IL5	CSF2RB	Interleukins
IL5	IL5RA	Interleukins
IL6	F3	Interleukins
IL6	IL6R	Interleukins
IL6	IL6ST	Interleukins
IL7	IL2RG	Interleukins
IL7	IL7R	Interleukins
IL8	CD79A	Interleukins
IL8	CXCR1	Interleukins
IL8	CXCR2	Interleukins
IL8	DARC	Interleukins
IL8	KDR	Interleukins
IL8	SDC1	Interleukins
IL8	SDC2	Interleukins
IL8	SDC3	Interleukins
IL9	IL2RG	Interleukins
IL9	IL9R	Interleukins
INHA	ACVR1	UNCAT
INHA	ACVR1B	UNCAT
INHA	ACVR2A	UNCAT
INHA	ACVR2B	UNCAT
INHA	TGFBR3	UNCAT
INHBA	ACVR1	TGFB
INHBA	ACVR1B	TGFB
INHBA	ACVR2A	TGFB
INHBA	ACVR2B	TGFB
INHBA	BAMBI	TGFB
INHBA	ENG	TGFB
INHBA	TGFBR3	TGFB
INHBB	ACVR1	TGFB
INHBB	ACVR1B	TGFB
INHBB	ACVR1C	TGFB
INHBB	ACVR2A	TGFB
INHBB	ACVR2B	TGFB
INHBC	ACVR1	UNCAT
INHBC	ACVR1B	UNCAT
INHBC	ACVR2A	UNCAT
INHBC	ACVR2B	UNCAT
INHBE	ACVR1	UNCAT
INHBE	ACVR1B	UNCAT
INHBE	ACVR2A	UNCAT
INHBE	ENG	UNCAT
INS	IGF1R	UNCAT
INS	INSR	UNCAT
INS	LRP2	UNCAT
INSL3	RXFP2	UNCAT
INSL5	RXFP3	UNCAT
INSL5	RXFP4	UNCAT
ITGB3BP	ITGB3	UNCAT
ITGB3BP	ITGB5	UNCAT
ITIH2	FCER1A	UNCAT
JAG1	NOTCH1	NOTCH
JAG1	NOTCH2	NOTCH
JAG1	NOTCH3	NOTCH
JAG1	NOTCH4	NOTCH
JAG2	NOTCH1	NOTCH
JAG2	NOTCH2	NOTCH
JAG2	NOTCH3	NOTCH
JAG2	NOTCH4	NOTCH
KAL1	FGFR1	FGF
KAL1	SDC2	UNCAT
KISS1	KISS1R	UNCAT
KISS1	MMP24	UNCAT
KITLG	EPOR	UNCAT
KITLG	KIT	KIT
KLK3	EPOR	UNCAT
KNG1	BDKRB1	Vasoactive
KNG1	BDKRB2	Vasoactive
KNG1	CD93	Vasoactive
KNG1	GP1BA	Vasoactive
KNG1	GPR135	Vasoactive
KNG1	ITGAM	Vasoactive
KNG1	ITGB2	Vasoactive
KNG1	PLAUR	Vasoactive
KNG1	RXFP4	Vasoactive
KNG1	SDC2	Vasoactive
KRTAP4-12	AQP1	UNCAT
KRTAP4-12	CATSPER1	UNCAT
KRTAP4-12	CLDN2	UNCAT
KRTAP4-12	CNTFR	UNCAT
KRTAP4-12	DLK2	UNCAT
KRTAP4-12	LINGO1	UNCAT
KRTAP4-12	PDGFRB	UNCAT
KRTAP4-12	PLSCR4	UNCAT
L1CAM	CNTN1	UNCAT
L1CAM	EGFR	EGF
L1CAM	EPHB2	UNCAT
L1CAM	ERBB2	UNCAT
L1CAM	ERBB3	UNCAT
L1CAM	FGFR2	FGF
L1CAM	ITGA5	UNCAT
L1CAM	ITGAV	UNCAT
LACRT	SDC1	UNCAT
LAMA1	GPC1	Laminins
LAMA1	ITGA1	Laminins
LAMA1	ITGA2	Laminins
LAMA1	ITGA3	Laminins
LAMA1	ITGA6	Laminins
LAMA1	ITGA7	Laminins
LAMA1	ITGB1	Laminins
LAMA1	ITGB4	Laminins
LAMA1	ITGB8	Laminins
LAMA1	NT5E	Laminins
LAMA1	RPSA	Laminins
LAMA1	SDC2	Laminins
LAMA1	SDC4	Laminins
LAMA1	TMPRSS6	Laminins
LAMA2	ITGA1	Laminins
LAMA2	ITGA2	Laminins
LAMA2	ITGA3	Laminins
LAMA2	ITGA6	Laminins
LAMA2	ITGA7	Laminins
LAMA2	ITGB1	Laminins
LAMA2	ITGB4	Laminins
LAMA2	RPSA	Laminins
LAMA3	SDC2	Laminins
LAMA4	ITGA3	Laminins
LAMA4	ITGA6	Laminins
LAMA4	ITGAV	Laminins
LAMA4	ITGB1	Laminins
LAMA5	BCAM	Laminins
LAMA5	ITGA2	Laminins
LAMA5	ITGA3	Laminins
LAMA5	ITGA6	Laminins
LAMA5	ITGB1	Laminins
LAMA5	ITGB4	Laminins
LAMA5	SDC1	Laminins
LAMB1	ITGA1	Laminins
LAMB1	ITGA2	Laminins
LAMB1	ITGA3	Laminins
LAMB1	ITGA6	Laminins
LAMB1	ITGA7	Laminins
LAMB1	ITGAV	Laminins
LAMB1	ITGB1	Laminins
LAMB1	ITGB4	Laminins
LAMB2	RPSA	Laminins
LAMB3	CD151	Laminins
LAMB3	COL17A1	Laminins
LAMB3	ITGA2	Laminins
LAMB3	ITGA3	Laminins
LAMB3	ITGA6	Laminins
LAMB3	ITGB1	Laminins
LAMB3	ITGB4	Laminins
LAMC1	ITGA1	Laminins
LAMC1	ITGA2	Laminins
LAMC1	ITGA3	Laminins
LAMC1	ITGA6	Laminins
LAMC1	ITGA7	Laminins
LAMC1	ITGAV	Laminins
LAMC1	ITGB1	Laminins
LAMC1	ITGB4	Laminins
LAMC2	CD151	Laminins
LAMC2	COL17A1	Laminins
LAMC2	ITGA2	Laminins
LAMC2	ITGA3	Laminins
LAMC2	ITGA6	Laminins
LAMC2	ITGB1	Laminins
LAMC2	ITGB4	Laminins
LAMC3	ITGA2	Laminins
LAMC3	ITGA3	Laminins
LAMC3	ITGA6	Laminins
LAMC3	ITGB1	Laminins
LAMC3	ITGB4	Laminins
LCN1	LMBR1L	UNCAT
LCN2	LRP2	UNCAT
LEFTY2	ACVR2B	UNCAT
LEP	LEPR	UNCAT
LEP	LRP2	UNCAT
LGALS3BP	ITGB1	UNCAT
LGALS3BP	VANGL1	UNCAT
LHB	LHCGR	UNCAT
LIF	IL6ST	Interleukins
LIF	LIFR	Interleukins
LIN7C	ABCA1	UNCAT
LIN7C	HTR2C	UNCAT
LIN7C	KCNJ4	UNCAT
LIPC	LRP1	UNCAT
LIPH	LPAR1	Lysophosphatidic acid
LIPH	LPAR2	UNCAT
LIPH	LPAR4	UNCAT
LPA	ITGAM	UNCAT
LPA	ITGB2	UNCAT
LPA	LRP2	UNCAT
LPL	CD44	UNCAT
LPL	GPIHBP1	UNCAT
LPL	LRP1	UNCAT
LPL	LRP2	UNCAT
LPL	SDC1	UNCAT
LPL	VLDLR	UNCAT
LRP1B	PLAUR	UNCAT
LRPAP1	LDLR	Intracellular trafficking
LRPAP1	LRP1	Intracellular trafficking
LRPAP1	LRP2	Intracellular trafficking
LRPAP1	LRP8	Intracellular trafficking
LRPAP1	SORL1	Intracellular trafficking
LRPAP1	SORT1	Intracellular trafficking
LRPAP1	VLDLR	Intracellular trafficking
LTA	CACHD1	UNCAT
LTA	EDNRA	UNCAT
LTA	LTBR	UNCAT
LTA	TNFRSF14	UNCAT
LTA	TNFRSF1A	UNCAT
LTA	TNFRSF1B	UNCAT
LTB	TNFRSF1A	UNCAT
LTB	CD40	UNCAT
LTB	LTBR	UNCAT
LTBP1	ITGB5	UNCAT
LTBP3	ITGB5	UNCAT
LTF	GP9	UNCAT
LTF	GPR162	UNCAT
LTF	LRP1	UNCAT
LTF	LRP11	UNCAT
LTF	TFRC	Transferrin
LY6G5C	TMEM8A	UNCAT
LY86	CD180	UNCAT
LYPD3	AGR2	UNCAT
LYZ	ITGAL	UNCAT
MADCAM1	CD44	UNCAT
MADCAM1	ITGA4	UNCAT
MADCAM1	ITGB7	UNCAT
MATN1	ITGA1	UNCAT
MATN1	ITGB1	UNCAT
MATN1	PTPRD	UNCAT
MBL2	CALCR	UNCAT
MBL2	CD93	UNCAT
MDK	ALK	NEGF
MDK	GPC2	NEGF
MDK	ITGA4	NEGF
MDK	ITGA6	NEGF
MDK	ITGB1	NEGF
MDK	LRP1	NEGF
MDK	LRP2	NEGF
MDK	PTPRB	NEGF
MDK	PTPRZ1	NEGF
MDK	SDC1	NEGF
MDK	SDC3	NEGF
MDK	SDC4	NEGF
MDK	TSPAN1	NEGF
MEPE	PHEX	UNCAT
MFAP2	NOTCH1	NOTCH
MFAP5	NOTCH1	NOTCH
MFGE8	ITGAV	UNCAT
MFGE8	ITGB3	UNCAT
MFGE8	PDGFRB	UNCAT
MFI2	TFRC	Transferrin
MFNG	NOTCH1	NOTCH
MFNG	NOTCH2	NOTCH
MIA	CDH19	Cell-cell adhesion
MIA	CDH7	Cell-cell adhesion
MLLT4	EPHA7	UNCAT
MLLT4	EPHB2	UNCAT
MLLT4	EPHB3	UNCAT
MLLT4	EPHB6	UNCAT
MLLT4	F11R	UNCAT
MLLT4	NRXN2	UNCAT
MLLT4	NRXN3	UNCAT
MLLT4	PVRL1	UNCAT
MLLT4	PVRL2	UNCAT
MLLT4	PVRL3	UNCAT
MLLT4	PVRL4	UNCAT
MLN	MLNR	UNCAT
MMP1	CD44	MMP
MMP1	ITGA2	MMP
MMP12	PLAUR	MMP
MMP13	LRP1	MMP
MMP2	SDC2	MMP
MMP7	CD151	MMP
MMP7	CD44	MMP
MMP7	CDH6	MMP
MMP7	ERBB4	MMP
MMP9	CD44	MMP
MMP9	EPHB2	MMP
MMP9	ITGAM	MMP
MMP9	ITGB2	MMP
MMP9	LRP1	MMP
MST1	MST1R	UNCAT
MSTN	ACVR2B	UNCAT
MUC2	AGR2	UNCAT
MUC7	SELL	Cell-cell adhesion
MYOC	FZD1	UNCAT
MYOC	FZD10	UNCAT
MYOC	FZD3	UNCAT
MYOC	FZD4	UNCAT
MYOC	FZD7	UNCAT
NAMPT	INSR	UNCAT
NCAM1	CACNA1C	Cell-cell adhesion
NCAM1	FGFR1	FGF
NCAM1	FGFR2	FGF
NCAM1	GFRA1	Cell-cell adhesion
NCAM1	PTPRA	Cell-cell adhesion
NCAM1	ROBO1	Cell-cell adhesion
NCAM1	ROBO3	Cell-cell adhesion
NCAN	CDH2	Cell-cell adhesion
NCAN	SDC3	UNCAT
NDP	FZD4	UNCAT
NDP	LGR4	UNCAT
NGF	KIDINS220	UNCAT
NGF	MAGED1	UNCAT
NGF	NGFR	UNCAT
NGF	NGFRAP1	UNCAT
NGF	NTRK1	UNCAT
NGF	SORCS3	UNCAT
NGF	SORT1	UNCAT
NID1	COL13A1	Matrix (assorted)
NID1	ITGA3	Matrix (assorted)
NID1	ITGAV	Matrix (assorted)
NID1	ITGB1	Matrix (assorted)
NID1	ITGB3	Matrix (assorted)
NID1	PTPRF	Matrix (assorted)
NID2	COL13A1	Matrix (assorted)
NLGN1	NRXN1	Cell-cell adhesion
NLGN1	NRXN2	Cell-cell adhesion
NLGN1	NRXN3	Cell-cell adhesion
NLGN2	NRXN1	Cell-cell adhesion
NLGN2	NRXN2	Cell-cell adhesion
NLGN2	NRXN3	Cell-cell adhesion
NLGN3	NRXN1	Cell-cell adhesion
NLGN3	NRXN2	Cell-cell adhesion
NLGN3	NRXN3	Cell-cell adhesion
NMB	BRS3	UNCAT
NMB	GRPR	UNCAT
NMB	NMBR	UNCAT
NMS	NMUR1	UNCAT
NMS	NMUR2	UNCAT
NMU	NMUR1	UNCAT
NMU	NMUR2	UNCAT
NODAL	ACVR1B	UNCAT
NODAL	ACVR1C	UNCAT
NODAL	ACVR2A	UNCAT
NODAL	ACVR2B	UNCAT
NOV	NOTCH1	NOTCH
NOV	PLXNA1	UNCAT
NPB	NPBWR1	UNCAT
NPB	NPBWR2	UNCAT
NPFF	NPFFR1	UNCAT
NPFF	NPFFR2	UNCAT
NPNT	ITGA8	Matrix (assorted)
NPNT	ITGB1	Matrix (assorted)
NPPA	NPR1	UNCAT
NPPA	NPR3	UNCAT
NPPB	NPR1	UNCAT
NPPB	NPR2	UNCAT
NPPB	NPR3	UNCAT
NPPC	NPR2	UNCAT
NPPC	NPR3	UNCAT
NPS	NPSR1	UNCAT
NPVF	NPFFR1	UNCAT
NPVF	NPFFR2	UNCAT
NPW	NPBWR1	UNCAT
NPW	NPBWR2	UNCAT
NPY	FAP	UNCAT
NPY	MC4R	UNCAT
NPY	NPFFR2	UNCAT
NPY	NPY1R	UNCAT
NPY	NPY2R	UNCAT
NPY	NPY4R	UNCAT
NPY	NPY5R	UNCAT
NPY	PRLHR	UNCAT
NRG1	ERBB2	Cell-cell adhesion
NRG1	ERBB3	Cell-cell adhesion
NRG1	ERBB4	Cell-cell adhesion
NRG1	GPC1	Cell-cell adhesion
NRG2	ERBB2	Cell-cell adhesion
NRG2	ERBB3	Cell-cell adhesion
NRG2	ERBB4	Cell-cell adhesion
NRG3	ERBB4	Cell-cell adhesion
NRG4	EGFR	EGF
NRG4	ERBB2	Cell-cell adhesion
NRG4	ERBB4	Cell-cell adhesion
NRTN	GFRA1	Neurotrophins
NRTN	GFRA2	Neurotrophins
NRTN	RET	Neurotrophins
NTF3	NGFR	Neurotrophins
NTF3	NTRK1	Neurotrophins
NTF3	NTRK2	Neurotrophins
NTF3	NTRK3	Neurotrophins
NTF4	NGFR	UNCAT
NTF4	NGFRAP1	UNCAT
NTF4	NTRK1	UNCAT
NTF4	NTRK2	UNCAT
NTF4	NTRK3	UNCAT
NTN1	ADORA2B	Laminins
NTN1	DCC	Laminins
NTN1	NEO1	Laminins
NTN1	UNC5A	Laminins
NTN1	UNC5B	Laminins
NTN1	UNC5C	Laminins
NTN1	UNC5D	Laminins
NTN3	CDON	Laminins
NTN3	NEO1	Laminins
NTN4	DCC	Laminins
NTN4	UNC5A	Laminins
NTNG1	LRRC4C	Laminins
NTNG2	LRRC4	Laminins
NTNG2	LRRC4C	Laminins
NTS	NGFR	UNCAT
NTS	NTSR1	UNCAT
NTS	NTSR2	UNCAT
NTS	SORT1	UNCAT
NUCB2	ERAP1	UNCAT
NXPH1	NRXN1	Cell-cell adhesion
NXPH1	NRXN2	Cell-cell adhesion
NXPH1	NRXN3	Cell-cell adhesion
NXPH2	NRXN1	Cell-cell adhesion
NXPH3	NRXN1	Cell-cell adhesion
NXPH3	NRXN2	Cell-cell adhesion
NXPH3	NRXN3	Cell-cell adhesion
OBP2A	OR1G1	UNCAT
OLAH	MOG	UNCAT
OLFM2	ROBO2	UNCAT
OMG	LINGO1	Matrix glycoproteins
OMG	NGFR	Matrix glycoproteins
OMG	RTN4R	Matrix glycoproteins
OMG	RTN4RL1	Matrix glycoproteins
OMG	TNFRSF1B	Matrix glycoproteins
ORM1	CCR5	CC
OSM	IL6ST	Interleukins
OSM	LIFR	Interleukins
OSM	OSMR	Interleukins
OSTN	NPR3	UNCAT
OXT	AVPR1A	UNCAT
OXT	AVPR1B	UNCAT
OXT	AVPR2	UNCAT
OXT	OXTR	UNCAT
P4HB	GPR162	UNCAT
PAPLN	PVRL4	Vasoactive
PAPLN	SIRPA	Vasoactive
PCSK9	VLDLR	UNCAT
PDAP1	PDGFRB	UNCAT
PDGFA	PDGFRA	PDGF
PDGFA	PDGFRB	PDGF
PDGFB	ART1	PDGF
PDGFB	ITGAV	PDGF
PDGFB	LRP1	PDGF
PDGFB	PDGFRA	PDGF
PDGFB	PDGFRB	PDGF
PDGFB	S1PR1	PDGF
PDGFC	FLT1	PDGF
PDGFC	FLT4	PDGF
PDGFC	KDR	PDGF
PDGFC	PDGFRA	PDGF
PDGFC	PDGFRB	PDGF
PDGFD	PDGFRA	PDGF
PDGFD	PDGFRB	PDGF
PDX1	SLC2A2	UNCAT
[truncated: 622 more rows]

## Sheet: Supplementary Data 10
Statistics for Figure 1f. Comparison of relative cell counts between the 3 conditions: C=Controls; S=Stable COVID-19; P=Progressive COVID-19					Statistics for Figure 2b. Comparison of IFN score in each cell type between COVID-19 patients (at time point A) and Controls				Statistics for Figure 2c. Comparison of IFN score for each cell type in COVID-19 patients between time point A (early) and B (late)				Statistics for Figure 2d. Comparison of IFN score between conditions and time points				Statistics for Figure 3e. Comparison of HLA2 score between conditions				Statistics for Figures 4b & 4c. Comparison of IL1R2 & CD163 expression between the 3 conditions: C=Control, S=Stable, P=Progressive								Statistics for Fig 4d. Differential expression of selected genes between progressive and stable COVID-19 patients (in myeloid cells)							Statistics for Figure 5d. Comparison of IL6 score (at the cell level) between time point A and B					Statistics for Supplementary Figure 5c. Comparison of FCGR3A expression in monocytes between conditions					Statistics for Supplementary Figure 6a. AREG expression in various cell types in Controls vs COVID-19. Columns D and E represent the fraction of cells that express AREG in Controls and COVID-19 patients, respectively
	Cell Type	Compare	wilcox.p.val			Cell Type	unadj.p.val			Cell Type	unadj.p.val			Comparison	unadj.p.val			Comparison	unadj.p.val		Gene	Comparison	p_val	avg_logFC	pct.1	pct.2	p_val_adj			p_val	avg_logFC	Progressive	Stable	p_val_adj			Subject	Tocilizumab treatment	unadj.p.val			Comparison	unadj.p.val	adj.p.val		Gene	p_val	avg_logFC	Controls
1	Naive CD4 T	CvP	0.00921421		1	Naive CD4 T	<1E-300		1	Naive CD4 T	<1E-300		1	Progressive at time A vs B	<1E-300		1	Control vs Progressive	<1E-300		CD163	PvC	5.87939e-268	0.463691	0.137	0.063	1.17588e-267		IL1R2	<1E-300	0.907072	0.278	0.048	<1E-300		1	NS0	No	0.952197		1	Control vs Progressive	9.48e-230	3.18e-225		AREG	2.36274e-86	-0.48191	0.105
2	Naive CD4 T	CvS	0.851719		2	Classical monocytes	<1E-300		2	Classical monocytes	<1E-300		2	Stable at time A vs B	<1E-300		2	Stable vs Control	8.36622e-53		CD163	PvS	<1E-300	0.403524	0.137	0.06	<1E-300		S100A8	<1E-300	0.652382	0.986	0.964	<1E-300		2	NS1	No	0.00117527		2	Control vs Stable	<1E-300	<1E-300		AREG	<1E-300	-1.31191	0.145
3	Naive CD4 T	SvP	0.083064		3	Effector T	<1E-300		3	Effector T	<1E-300		3	Control vs Stable	<1E-300		3	Stable vs Progressive	<1E-300		CD163	SvC	0.473841	0.060167	0.06	0.063	0.947683		HLA-DRA	<1E-300	-0.819036	0.689	0.902	<1E-300		3	TS2	Yes	6.45823e-71		3	Stable vs Progressive	0.678	1		AREG	6.81644e-61	-0.332888	0.03
4	Memory CD4 T	CvP	0.0577178		4	NK CD56dim	<1E-300		4	NK CD56dim	<1E-300		4	Control vs Progressive	<1E-300						IL1R2	PvC	<1E-300	0.403098	0.077	0.009	<1E-300		AREG	5.78841e-81	0.515773	0.474	0.36	2.31536e-80		4	TS3	Yes	2.63269e-271							AREG	<1E-300	-1.35838	0.097
5	Memory CD4 T	CvS	0.893791		5	Memory CD4 T	<1E-300		5	Memory CD4 T	1.10986e-300		5	Stable vs Progressive	<1E-300						IL1R2	PvS	<1E-300	0.37439	0.077	0.013	<1E-300									5	TS4	Yes	4.75166e-06							AREG	6.63063e-133	-0.688195	0.101
6	Memory CD4 T	SvP	0.0244559		6	Naive B	1.13563e-281		6	Naive B	<1E-300										IL1R2	SvC	2.03231e-09	0.0287076	0.013	0.009	4.06462e-09									6	TS5	Yes	1.58401e-197							AREG	1.69916e-18	-0.431279	0.18
7	Tregs	CvP	0.322866		7	NC & IM monocytes	<1E-300		7	NC & IM monocytes	<1E-300																									7	TP6	Yes	9.32876e-20							AREG	8.26478e-57	-0.562478	0.046
8	Tregs	CvS	0.503319		8	Memory CD8 T	1.71917e-115		8	Memory CD8 T	2.64432e-139																									8	TP7	Yes	3.92258e-07							AREG	1.37333e-51	-0.620986	0.087
9	Tregs	SvP	0.616462		9	Dying T & NK	2.46729e-100		9	Dying T & NK	2.00881e-135																																			AREG	1.70602e-20	-0.974023	0.03
10	Naive CD8 T	CvP	0.0462185		10	Memory B	3.30466e-174		10	Memory B	4.62802e-155																																			AREG	1.92609e-08	-0.307017	0.21
11	Naive CD8 T	CvS	0.405904		11	Memory CD4 & MAIT	2.24442e-67		11	Memory CD4 & MAIT	1.27671e-50																																			AREG	3.10646e-36	-0.647705	0.12
12	Naive CD8 T	SvP	0.0182073		12	Gamma delta T	5.89761e-58		12	Gamma delta T	1.86703e-36																																			AREG	0.00160644	-0.315929	0.114
13	Memory CD8 T	CvP	0.701238		13	Tregs	4.92827e-71		13	Tregs	1.95915e-67																																			AREG	6.62346e-07	-0.216476	0.028
14	Memory CD8 T	CvS	0.688522		14	Naive CD8 T	1.2301e-46		14	Naive CD8 T	2.01917e-39																																			AREG	8.65184e-36	-0.680812	0.082
15	Memory CD8 T	SvP	0.681965		15	Dying monocytes	9.24189e-25		15	Dying monocytes	1.15206e-156																																			AREG	0.0210355	-0.931661	0.188
16	Effector T	CvP	0.415524		16	Platelets	5.65067e-116		16	Platelets	2.18874e-87																																			AREG	0.000104454	-0.472454	0.034
17	Effector T	CvS	0.810042		17	NK CD56bright	2.10029e-109		17	NK CD56bright	3.03585e-87																																			AREG	4.42447e-98	-1.38412	0.235
18	Effector T	SvP	0.179703		18	Myeloid DC	1.54475e-144		18	Myeloid DC	1.70732e-118																																			AREG	6.75866e-72	-1.68086	0.352
19	IFN-activated CD8 T	CvP	0.0149599		19	Dividing T & NK	3.23329e-26		19	Dividing T & NK	5.16432e-59																																			AREG	0.204253	-0.332581	0.142
20	IFN-activated CD8 T	CvS	0.0958332		20	Plasma cells	2.07984e-06		20	Plasma cells	9.55174e-33																																			AREG	0.000144067	-0.496845	0.049
21	IFN-activated CD8 T	SvP	0.133793		21	Plasmacytoid DC	4.82669e-37		21	Plasmacytoid DC	1.12307e-33																																			AREG	1.91029e-10	-1.14379	0.176
22	Gamma delta T	CvP	0.244066		22	Progenitor	1.08125e-10		22	Progenitor	5.59207e-09																																			AREG	4.24319e-07	-2.42026	0.195
23	Gamma delta T	CvS	0.538245		23	Neutrophils	1.92203e-06		23	Neutrophils	0.00311958																																			AREG	0.94331	-0.440539	0.062
24	Gamma delta T	SvP	0.0528981		24	IFN-activated CD8 T	0.827773		24	IFN-activated CD8 T	0.0109168																																			AREG	0.190092	0.0689429	0.333
25	NK CD56dim	CvP	0.966092
26	NK CD56dim	CvS	0.0135188
27	NK CD56dim	SvP	0.0134669
28	NK CD56bright	CvP	0.127377
29	NK CD56bright	CvS	0.0113936
30	NK CD56bright	SvP	0.384508
31	Dividing T & NK	CvP	0.151777
32	Dividing T & NK	CvS	0.000143069
33	Dividing T & NK	SvP	0.249623
34	Dying T & NK	CvP	0.00471768
35	Dying T & NK	CvS	0.00096879
36	Dying T & NK	SvP	0.891618
37	Classical monocytes	CvP	0.765369
38	Classical monocytes	CvS	0.688522
39	Classical monocytes	SvP	0.493644
40	NC & IM monocytes	CvP	0.127377
41	NC & IM monocytes	CvS	0.0976424
42	NC & IM monocytes	SvP	1
43	Dying monocytes	CvP	0.0032434
44	Dying monocytes	CvS	1.54e-06
45	Dying monocytes	SvP	0.384508
46	Myeloid DC	CvP	0.0364883
47	Myeloid DC	CvS	0.0220045
48	Myeloid DC	SvP	0.616462
49	Plasmacytoid DC	CvP	0.831417
50	Plasmacytoid DC	CvS	0.294537
51	Plasmacytoid DC	SvP	0.335488
52	Naive B	CvP	0.966092
53	Naive B	CvS	0.574293
54	Naive B	SvP	0.616462
55	Memory B	CvP	0.701238
56	Memory B	CvS	0.688522
57	Memory B	SvP	0.437083
58	Plasma cells	CvP	0.0158232
59	Plasma cells	CvS	0.00019406
60	Plasma cells	SvP	0.750269
61	Platelets	CvP	0.00471768
62	Platelets	CvS	0.0523235
63	Platelets	SvP	0.384508
[truncated: 6 more columns]
