# Supplementary material for: Single-cell multi-omics reveals dyssynchrony of the innate and adaptive immune system in progressive COVID-19
Source: Nat Commun. 2022 Jan 21;13:440. doi: 10.1038/s41467-021-27716-4 (PMC8782894; doi:10.1038/s41467-021-27716-4)
Supplement: Supplementary file 5 — Source Data [file 41467_2021_27716_MOESM5_ESM.xlsx]

## Sheet: Figure 1
Figure 1f	differential cell counts (as % of all PBMCs)
Annotation	C27	C29	C30	C31	C32	C33	C34	C35	C36	C37	C38	C39	C40	NS0A	NS0B	NS1A	NS1B	TP6A	TP6B	TP7A	TP7B	TP8B	TP9B	TS2A	TS2B	TS3A	TS3B	TS4A	TS4B	TS5A	TS5B
Naive CD4 T	13.3693	14.7634	3.71672	7.83388	9.38423	12.9676	14.0867	8.07975	13.648	14.7743	9.1954	15.3214	9.88689	31.5492	17.6859	12.3267	11.8824	5.61266	3.48011	5.4957	7.81602	11.1774	4.13971	6.56115	10.8568	5.31689	6.30925	0.840336	6.8638	15.4755	20.4121
Memory CD4 T	13.9892	13.2459	3.16424	4.48325	9.31607	18.9027	10.4855	15.1452	12.8067	11.1401	5.37634	10.9656	12.4215	15.8348	14.7861	16.3009	10.4443	8.4528	5.18466	8.14128	7.52654	9.2681	5.56274	8.23022	15.6299	10.9173	9.93007	3.12125	8.05319	8.72199	11.0857
Tregs	2.26415	1.87757	0.351582	1.13261	2.84026	1.77057	1.25348	3.5327	2.57069	1.66271	1.52021	1.94944	2.49267	1.63904	1.92363	2.27099	1.17072	1.40655	0.78125	1.6228	2.47668	1.7502	1.68176	1.94245	2.24961	1.20516	1.82595	0.120048	1.42067	2.27135	1.97614
Naive CD8 T	2.50674	2.75206	0.602712	0.613497	1.36333	3.61596	1.63152	1.36411	2.31363	3.68171	1.89099	2.71094	1.06829	1.51866	1.37812	2.10722	2.15708	0.797944	0.639205	0.763671	1.31875	1.3922	0.646831	1.85611	2.24961	1.81483	1.99689	0	0.925085	1.21139	1.93999
Memory CD8 T	3.47709	3.60082	3.41537	3.53941	2.31766	3.74065	4.11858	5.71878	2.36036	4.44181	4.30107	5.48279	2.55551	2.27799	3.7037	4.35637	5.1899	5.00406	4.04829	2.56375	2.92699	4.17661	1.94049	3.94245	4.61659	7.71303	7.70008	1.08043	4.93103	1.42338	2.40993
Effector T	3.07278	5.96708	7.18232	13.6385	7.74824	6.78304	18.7823	6.57573	10.5398	20.095	13.6819	15.2604	12.1491	7.22289	8.58455	2.66405	3.77028	18.488	11.5057	10.7459	27.8868	14.7574	4.78655	15.6691	13.4585	19.8781	13.8695	6.12245	8.49921	9.2974	9.08543
IFN-activated CD8 T	0.026954	0	0	0.047192	0.022722	0.024938	0	0	0.02337	0.023753	0.037078	0.03046	0.020947	0.074081	0	0.152855	0.018437	0.622126	0	0.490931	0.096494	0.43755	0.258732	0.201439	0.019562	0.297746	0.08547	0.480192	0.016519	0.181708	0.01205
Gamma delta T	1.83288	0.925926	2.15972	1.03823	0.977051	12.3441	0.835655	0.909409	1.1685	0.498812	0.222469	0.913798	1.59196	1.56496	1.09101	1.15733	1.52102	0.527455	0.284091	0.422746	0.997105	0.676213	2.19922	0.604317	0.938967	6.46533	4.7941	1.44058	1.74279	0.90854	0.831425
NK CD56dim	9.78437	21.4249	4.77147	15.0543	5.6578	13.4414	18.8022	16.1945	10.3763	11.3064	8.30552	5.63509	22.3712	6.6395	7.55096	4.15984	4.98709	15.2962	10.0852	6.21846	11.5471	16.0302	12.6779	13.554	9.78091	9.91068	4.35897	5.28211	5.43487	6.99576	8.62754
NK CD56bright	1.07817	1.56893	1.05475	1.36857	1.40877	2.34414	1.05452	2.55334	1.68264	2.019	0.667408	1.09656	1.44533	0.79637	0.775194	0.764276	0.589971	0.892616	1.06534	0.613664	0.578964	1.82975	1.42303	3.52518	4.38185	0.94995	0.47397	0.480192	0.743372	0.333131	0.867574
Dividing T & NK	0.404313	0.617284	0.803616	0.755073	1.11338	0.299252	0.238758	0.349773	0.257069	0.285036	0.296626	0.304599	0.272308	1.02787	4.33534	1.04815	1.24447	0.365161	0.923295	0.040911	5.17851	1.3922	0.646831	1.76978	2.48435	0.69474	2.74281	0.60024	0.933344	0.666263	1.7954
Dying T & NK	0.754717	0.411523	4.47012	3.68098	1.29516	0.673317	0.397931	0.664568	1.26198	0.665083	6.59993	0.822419	1.48722	6.0839	3.50273	3.90872	1.88053	8.37165	5.61079	2.19555	7.36571	5.33015	3.36352	5.61151	10.3678	11.768	5.65657	3.72149	2.23837	4.81526	2.21713
Classical monocytes	14.8248	13.5288	23.2044	21.9915	16.2918	6.45885	10.4855	19.5873	12.4562	14.8931	18.8728	18.7633	14.8303	7.94518	16.1929	18.6702	20.8702	12.9565	35.6534	23.1829	10.0997	8.83055	29.4955	16.5612	6.63145	5.28853	8.73349	36.2545	25.8528	22.3198	21.6291
NC & IM monocytes	6.71159	5.55556	28.9804	14.4408	7.43013	2.04489	3.38241	10.0035	6.02945	3.91924	16.4998	2.71094	2.70214	1.5094	1.60781	3.91964	2.40597	3.44874	4.19034	4.93659	1.57607	1.86953	6.20957	7.36691	3.54069	1.7014	4.01709	12.0048	7.59891	2.66505	3.61489
Dying monocytes	0.053908	0.05144	0.25113	0	0.658941	0.149626	0.039793	0.297307	0.04674	0.213777	0.111235	0.1523	0.06284	0.463006	0.746483	1.63773	2.65487	2.98891	0.142045	3.7229	0.418141	0.795545	1.29366	1.84173	1.4867	1.7723	0.637141	14.5258	1.43718	5.51181	1.51825
Myeloid DC	1.37466	1.72325	3.76695	3.63379	0.772552	0.548628	1.09431	2.18608	1.21524	2.58907	2.37301	1.76668	1.63385	0.546347	1.14844	0.578666	1.22603	0.649175	0.994318	0.85913	0.997105	0.477327	2.06986	1.1223	0.782473	0.552956	0.815851	1.32053	1.75931	1.42338	1.37366
Plasmacytoid DC	0.727763	0.488683	1.50678	1.27419	0.568053	0.124688	0.338241	0.192375	0.11685	0.64133	0.185391	0.852878	0.397989	0.407445	0.31582	0.294792	0.26733	0.51393	0	0.927315	0.192988	0.71599	1.03493	0.733813	0.195618	0.113427	0.18648	0.60024	0.487321	0.272562	0.373539
Naive B	8.54447	5.19547	4.41989	1.84049	9.38423	5.21197	7.20255	1.88877	8.43655	2.18527	3.29996	6.67073	4.27315	5.21345	5.16796	6.2343	7.16261	4.65242	2.62784	9.88681	1.57607	6.44391	7.2445	2.5036	2.09311	4.09755	6.16939	3.48139	7.46676	3.02847	2.15689
Memory B	8.11321	2.46914	1.85836	1.65172	2.79482	4.61347	2.06924	1.45156	4.79084	2.06651	3.11457	1.70576	3.8961	3.86147	3.9621	3.63577	4.81195	1.78523	3.62216	6.69576	1.22226	5.64837	2.84605	0.230216	0.782473	4.67886	4.73194	1.56062	2.53572	1.12053	1.15677
Plasma cells	0.026954	0.02572	0	0.23596	1.5451	0.174564	0.039793	0.104932	0.14022	0.356295	0.296626	0	0.06284	1.04639	1.60781	3.4174	0.820428	1.70408	1.98864	0.095459	0.321647	1.3922	0.517464	0.431655	1.64319	1.16263	0.551671	0.480192	0.991162	1.39309	0.710929
Platelets	0.673854	0.925926	0.552486	1.08542	1.1361	1.74564	0.795862	0.209864	1.05165	0.688836	0.704486	0.700579	1.13113	0.935272	0.401952	2.07446	1.47493	1.97457	0.994318	1.30915	1.31875	2.18775	1.68176	1.46763	0.762911	1.12009	0.885781	2.16086	0.817709	5.51181	1.63875

## Sheet: Figure 2
Figure 2e	Scatter plot of log viral load vs IFN-I score					Figure 2g	Scatter plot of the time difference from sample A to B vs IFN-I score difference during this time
Sample code	Group	IFNscore	logVL			Patient code	Time difference (d)	IFNscore Difference
TS2A	Stable A	1	0.77059			NS0	4	0.292206
TP7A	Progressive A	0.709951	1			NS1	3	0.178299
TS4A	Stable A	0.845645	0.83519			TS2	12	0.941234
TP6A	Progressive A	0.633495	0.852375			TS3	4	0.132102
TP8B	Progressive B	0.540681	0.85165			TS4	12	0.845645
TP7B	Progressive B	0.425653	0.926565			TS5	4	0.116804
NS0A	Stable A	0.31783	0.699811			TP6	7	0.570227
NS1A	Stable A	0.18941	0.532274			TP7	4	0.284298
TS2B	Stable B	0.0587657	0.5558
NS0B	Stable B	0.025624	0.47191
TS3A	Stable A	0.163171	0
TS5A	Stable A	0.125566	0
TP6B	Progressive B	0.0632679	0
TS3B	Stable B	0.0310692	0
TP9B	Progressive B	0.0281505	0
NS1B	Stable B	0.0111118	0
TS5B	Stable B	0.0087618	0
TS4B	Stable B	0	0

## Sheet: Figure 4
Figure 4f
LAG3+ CD4 T cells			LAG3+ CD8 T cells			HLADR+ CD14 monocytes
nonICU	ICU		nonICU	ICU		nonICU	ICU
0.27	2.21		0.78	11.05		58.93	36.16
0.02	3.51		1.37	15.84		89.17	28.03
1.14	0.32		0.88	7.87		61.61	41.2
0.47	0.47		0.17	2.35		27.92	93.27
1.89	2.34		13.27	1.17		86.42	50.86
0.62	1.49		0.22	2.56		31.42	7.21
0.32	0.58		0.44	1.14		75.65	34.47
0.64	1.39		6.65	3.56		89.6	24.38
0.63			1.6			85.5	44.84
0.17			0.1			36.85
2.31			2.95			80.56
0.72			0.3			30.85
0.48			1.29			78.22
0.46			0.43			45.69
0.26			0.85			57.19
0.36			0.18			77.87
0.44			0.4			75.96
0.31			0.27			53.93
0.68			1.15			50.9
0.53			0.79			71.22
0.71			0.65			96.02
1.26			1.61			57.78

## Sheet: Figure 6
Figure 6b top				Figure 6b bottom							Figure 6e bottom
HC	time A	time B		HC	stable time A	stable time B	progressive time A	progressive time B			Stable	Progressive
0.008	0.015	0.071		0.008	0.015	0.071	0.006	0.024			5.88	4.1
0.009	0.023	0.03		0.009	0.023	0.03	0.001	0.077			18.52	13.77
0.032	0.006	0.024		0.032	0.031	0.038		0.022			9.57	15.91
0.016	0.001	0.077		0.016	0.012	0.056		0.019			4.73	22.86
0.027	0.031	0.022		0.027	0.033	0.025					10.23	37.5
0.005	0.012	0.019		0.005	0.014	0.031					0	21.43
0.003	0.033	0.038		0.003							0.63	25.83
0.006	0.014	0.056		0.006							2.75	6.38
0.005		0.025		0.005							11.67
0.004		0.031		0.004							1.9
0.007				0.007							12.67
0.005				0.005							4.58
0.004				0.004							1.86
											3.65
											4.96
											4.2
											10.18
											3.5
											24.31
											9.06

## Sheet: Figure 7
Figure 7a	The number of cells and clones across all samples.				Figure 7b	Fractional abundance of cells with high quality TCR data among different cell types.								Figure 7c	Rarefied diversity indices of naïve and memoary CD8+ T cells and their changes.										Figure 7d	Rarefied relative abundace of the top 30 clones from CD4+ T cells (top panels) and CD8+ T cells (bottome panels).										Figure 7e	Clusters shared across samples
																																					CD8 T cells
	sample	# of clones/cells	group			sample	Naive & Memory CD4 T	Naive & Memory CD8 T	Effector T	Tregs	Dividing T	Others			group	richness				group	shannon/richness					rank	relative abundance	sample	group			rank	relative abundance	group				NS0A	NS0B	NS1A	NS1B	TS2A	TS2B	TS3A	TS3B	TS4A	TS4B	TS5A	TS5B
	C27A	1344	control			C27A	0.700149	0.153274	0.0736607	0.0580357	0.00297619	0.0119048			control	56.98				control	0.984989					1	0.00117647	NS0A	stableA			1	0.00427451	stableA			TP9B	0	0	0	0	0	0	0	0	0	0	0	0
	C29A	1571	control			C29A	0.649268	0.143857	0.139402	0.0451941	0.00572884	0.01655			control	56.19				control	0.978729					2	0.000882353	NS0A	stableA			2	0.00266667	stableA			TP8B	0	0	1	0	0	0	0	0	0	0	0	0
	C30A	261	control			C30A	0.363985	0.16092	0.35249	0.0229885	0.0191571	0.0804598			control	44.39				control	0.867773					3	0.000882353	NS0A	stableA			3	0.00229412	stableA			TP7B	0	0	1	4	0	0	1	2	0	2	0	0
	C31A	457	control			C31A	0.382932	0.129103	0.435449	0.02407	0.0175055	0.0109409			control	50.745				control	0.912607					4	0.000882353	NS0A	stableA			4	0.00205882	stableA			TP7A	0	0	2	4	1	0	2	4	0	3	0	2
	C32A	1317	control			C32A	0.545178	0.111617	0.212604	0.0835232	0.0212604	0.0258162			control	54.645				control	0.964285					5	0.000882353	NS0A	stableA			5	0.00182353	stableA			TP6B	0	0	0	0	0	0	0	0	0	0	0	0
	C33A	1719	control			C33A	0.695753	0.148342	0.0756254	0.0389761	0.00465387	0.0366492			control	54.015				control	0.958748					6	0.000686275	NS0A	stableA			6	0.00168627	stableA			TP6A	0	0	0	0	0	0	0	0	0	0	0	0
	C34A	2434	control			C34A	0.47576	0.107642	0.362777	0.0254725	0.00287592	0.0254725			control	48.25				control	0.895505					7	0.000686275	NS0A	stableA			7	0.00158824	stableA			TS5B	1	0	2	2	0	1	1	3	0	1	2	NA
	C35A	2202	control			C35A	0.577203	0.178474	0.139419	0.08901	0.00317893	0.0127157			control	55.275				control	0.963315					8	0.000588235	NS0A	stableA			8	0.0015098	stableA			TS5A	0	0	1	2	0	1	0	1	0	0	NA	NA
	C36A	1699	control			C36A	0.612713	0.101825	0.201883	0.0565038	0.00294291	0.0241318			control	51.3				control	0.911492					9	0.000588235	NS0A	stableA			9	0.00145098	stableA			TS4B	3	0	2	4	0	0	2	6	0	NA	NA	NA
	C37A	2213	control			C37A	0.465432	0.1446	0.340262	0.0293719	0.00225938	0.018075			control	40.705				control	0.685693					10	0.000588235	NS0A	stableA			10	0.00137255	stableA			TS4A	0	0	0	0	0	0	0	0	NA	NA	NA	NA
	C38A	567	control			C38A	0.433862	0.165785	0.326279	0.0458554	0.010582	0.0176367			control	41.055				control	0.755429					11	0.000588235	NS0A	stableA			11	0.00133333	stableA			TS3B	6	1	6	9	1	0	7	NA	NA	NA	NA	NA
	C39A	1594	control			C39A	0.495609	0.158093	0.279799	0.0370138	0.00501882	0.0244668			control	52.725				control	0.957268					12	0.000588235	NS0A	stableA			12	0.00123529	stableA			TS3A	3	1	3	3	1	0	NA	NA	NA	NA	NA	NA
	C40A	1769	control			C40A	0.554551	0.0870548	0.287168	0.0599209	0.00282646	0.00847937			stable	57.23				stable	0.985967					13	0.000490196	NS0A	stableA			13	0.00119608	stableA			TS2B	0	0	1	1	0	NA	NA	NA	NA	NA	NA	NA
	TS0A	5676	stableA			TS0A	0.776427	0.0599013	0.100775	0.027308	0.010747	0.0248414			stable	52.425				stable	0.920153					14	0.000490196	NS0A	stableA			14	0.00115686	stableA			TS2A	0	0	1	1	NA	NA	NA	NA	NA	NA	NA	NA
	TS0B	1398	stableB			TS0B	0.621602	0.102289	0.132332	0.0400572	0.0844063	0.0193133			progressive	41.835				progressive	0.862406					15	0.000490196	NS0A	stableA			15	0.00115686	stableA			NS1B	2	2	7	NA	NA	NA	NA	NA	NA	NA	NA	NA
	TS1A	2878	stableA			TS1A	0.687283	0.163308	0.0635858	0.0604587	0.0111188	0.014246			progressive	46.225				progressive	0.869004					16	0.000392157	NS0A	stableA			16	0.00109804	stableA			NS1A	5	1	NA	NA	NA	NA	NA	NA	NA	NA	NA	NA
	TS1B	3197	stableB			TS1B	0.619956	0.19706	0.101971	0.0359712	0.0337817	0.0112606			stable	50.98				stable	0.927704					17	0.000392157	NS0A	stableA			17	0.00105882	stableA			NS0B	1	NA	NA	NA	NA	NA	NA	NA	NA	NA	NA	NA
	TP6A	2308	progressiveA			TP6A	0.35052	0.148614	0.431542	0.0389948	0.00476603	0.0255633			stable	49.29				stable	0.892374					18	0.000392157	NS0A	stableA			18	0.00103922	stableA			NS0A	NA	NA	NA	NA	NA	NA	NA	NA	NA	NA	NA	NA
	TP6B	308	progressiveB			TP6B	0.295455	0.172078	0.422078	0.0357143	0.0292208	0.0454545			stable	53.02				stable	0.956746					19	0.000392157	NS0A	stableA			19	0.00101961	stableA
	TP7A	1595	progressiveA			TP7A	0.447649	0.120376	0.342947	0.0626959	0.000626959	0.0257053														20	0.000392157	NS0A	stableA			20	0.000980392	stableA			CD4 T cells
	TP7B	1246	progressiveB			TP7B	0.268058	0.0682183	0.471108	0.0553772	0.0866774	0.0505618														21	0.000392157	NS0A	stableA			21	0.000980392	stableA				NS0A	NS0B	NS1A	NS1B	TS2A	TS2B	TS3A	TS3B	TS4A	TS4B	TS5A	TS5B
	TP8B	717	progressiveB			TP8B	0.450488	0.125523	0.348675	0.0474198	0.0041841	0.0237099			time	richness	subject	group		time	shannon/richness	subject	group			22	0.000392157	NS0A	stableA			22	0.000901961	stableA			TP9B	NA	NA	NA	NA	NA	NA	NA	NA	NA	NA	NA	NA
	TP9B	83	progressiveB			TP9B	0.481928	0.120482	0.192771	0.120482	0.0240964	0.060241			A	57.23	NS0	stable		A	0.985967	NS0	stable			23	0.000392157	NS0A	stableA			23	0.00072549	stableA			TP8B	NA	NA	NA	NA	NA	NA	NA	NA	NA	NA	NA	NA
	TS2A	2265	stableA			TS2A	0.374393	0.149669	0.35894	0.0534216	0.0384106	0.0251656			B	55.895	NS0	stable		B	0.978617	NS0	stable			24	0.000392157	NS0A	stableA			24	0.000705882	stableA			TP7B	NA	NA	NA	NA	NA	NA	NA	NA	NA	NA	NA	NA
	TS2B	2053	stableB			TS2B	0.530443	0.116415	0.231369	0.0457867	0.0287384	0.0472479			A	52.425	NS1	stable		A	0.920153	NS1	stable			25	0.000392157	NS0A	stableA			25	0.000686275	stableA			TP7A	NA	NA	NA	NA	NA	NA	NA	NA	NA	NA	NA	NA
	TS3A	2642	stableA			TS3A	0.342165	0.194928	0.376987	0.0257381	0.00681302	0.0533687			B	50.515	NS1	stable		B	0.88211	NS1	stable			26	0.000392157	NS0A	stableA			26	0.000647059	stableA			TP6B	NA	NA	NA	NA	NA	NA	NA	NA	NA	NA	NA	NA
	TS3B	4792	stableB			TS3B	0.35121	0.204716	0.29111	0.0406928	0.0553005	0.0569699			A	41.835	TP6	progressive		A	0.862406	TP6	progressive			27	0.000392157	NS0A	stableA			27	0.000588235	stableA			TP6A	NA	NA	NA	NA	NA	NA	NA	NA	NA	NA	NA	NA
	TS4A	58	stableA			TS4A	0.37931	0.12069	0.396552	0.0172414	0.0517241	0.0344828			B	34.22	TP6	progressive		B	0.798774	TP6	progressive			28	0.000294118	NS0A	stableA			28	0.000431373	stableA			TS5B	NA	NA	NA	NA	NA	NA	NA	NA	NA	NA	NA	NA
	TS4B	3006	stableB			TS4B	0.505323	0.187625	0.197605	0.0532269	0.0282768	0.0279441			A	46.225	TP7	progressive		A	0.869004	TP7	progressive			29	0.000294118	NS0A	stableA			29	0.000392157	stableA			TS5A	NA	NA	NA	NA	NA	NA	NA	NA	NA	NA	NA	8
	TS5A	1060	stableA			TS5A	0.616981	0.0698113	0.216981	0.0613208	0.00849057	0.0264151			B	44.05	TP7	progressive		B	0.8461	TP7	progressive			30	0.000294118	NS0A	stableA			30	0.000392157	stableA			TS4B	NA	NA	NA	NA	NA	NA	NA	NA	NA	NA	5	20
	TS5B	3443	stableB			TS5B	0.661632	0.0851002	0.175138	0.0432762	0.0217833	0.01307			A	50.98	TS2	stable		A	0.927704	TS2	stable			1	0.00441176	NS0B	stableB			1	0.00560458	stableB			TS4A	NA	NA	NA	NA	NA	NA	NA	NA	NA	0	1	1
	C27A	1248	control												B	52.795	TS2	stable		B	0.950236	TS2	stable			2	0.00352941	NS0B	stableB			2	0.00383987	stableB			TS3B	NA	NA	NA	NA	NA	NA	NA	NA	0	14	7	15
	C29A	1415	control												A	49.29	TS3	stable		A	0.892374	TS3	stable			3	0.00294118	NS0B	stableB			3	0.00228758	stableB			TS3A	NA	NA	NA	NA	NA	NA	NA	12	0	8	6	6
	C30A	155	control												B	51.445	TS3	stable		B	0.91998	TS3	stable			4	0.0022549	NS0B	stableB			4	0.00207516	stableB			TS2B	NA	NA	NA	NA	NA	NA	8	12	1	14	5	14
	C31A	303	control												A	53.02	TS5	stable		A	0.956746	TS5	stable			5	0.00205882	NS0B	stableB			5	0.00183007	stableB			TS2A	NA	NA	NA	NA	NA	8	5	8	0	9	3	9
	C32A	1014	control												B	54.175	TS5	stable		B	0.940813	TS5	stable			6	0.00156863	NS0B	stableB			6	0.00143791	stableB			NS1B	NA	NA	NA	NA	5	19	9	19	0	19	5	27
	C33A	1478	control																							7	0.00147059	NS0B	stableB			7	0.00137255	stableB			NS1A	NA	NA	NA	29	12	27	9	25	1	28	9	29
	C34A	1561	control																							8	0.00147059	NS0B	stableB			8	0.00127451	stableB			NS0B	NA	NA	15	8	2	10	1	9	1	5	6	8
	C35A	1670	control																							9	0.00117647	NS0B	stableB			9	0.00120915	stableB			NS0A	NA	16	48	47	17	31	13	30	0	32	13	35
	C36A	1363	control																							10	0.00117647	NS0B	stableB			10	0.00119281	stableB
	C37A	1387	control																							11	0.00117647	NS0B	stableB			11	0.00114379	stableB
	C38A	396	control																							12	0.000980392	NS0B	stableB			12	0.00106209	stableB
	C39A	1043	control																							13	0.000882353	NS0B	stableB			13	0.00101307	stableB
	C40A	1297	control																							14	0.000784314	NS0B	stableB			14	0.000964052	stableB
	TS0A	5126	stableA																							15	0.000588235	NS0B	stableB			15	0.000882353	stableB
	TS0B	1246	stableB																							16	0.000490196	NS0B	stableB			16	0.000849673	stableB
	TS1A	2633	stableA																							17	0.000392157	NS0B	stableB			17	0.000816993	stableB
	TS1B	2789	stableB																							18	0.000392157	NS0B	stableB			18	0.000816993	stableB
	TP6A	1105	progressiveA																							19	0.000392157	NS0B	stableB			19	0.000800654	stableB
	TP6B	165	progressiveB																							20	0.000392157	NS0B	stableB			20	0.000767974	stableB
	TP7A	1018	progressiveA																							21	0.000294118	NS0B	stableB			21	0.000718954	stableB
	TP7B	635	progressiveB																							22	0.000294118	NS0B	stableB			22	0.000702614	stableB
	TP8B	461	progressiveB																							23	0.000294118	NS0B	stableB			23	0.000686275	stableB
	TP9B	78	progressiveB																							24	0.000294118	NS0B	stableB			24	0.000686275	stableB
	TS2A	1345	stableA																							25	0.000294118	NS0B	stableB			25	0.000686275	stableB
	TS2B	1525	stableB																							26	0.000294118	NS0B	stableB			26	0.000669935	stableB
	TS3A	1460	stableA																							27	0.000294118	NS0B	stableB			27	0.000653595	stableB
	TS3B	2852	stableB																							28	0.000294118	NS0B	stableB			28	0.000637255	stableB
	TS4A	55	stableA																							29	0.000294118	NS0B	stableB			29	0.000637255	stableB
	TS4B	2157	stableB																							30	0.000294118	NS0B	stableB			30	0.000620915	stableB
	TS5A	821	stableA																							1	0.00186275	NS1A	stableA			1	0.00602941	progressiveA
	TS5B	2774	stableB																							2	0.00147059	NS1A	stableA			2	0.00529412	progressiveA
																										3	0.00147059	NS1A	stableA			3	0.00401961	progressiveA
																										4	0.00137255	NS1A	stableA			4	0.00318627	progressiveA
																										5	0.00107843	NS1A	stableA			5	0.00279412	progressiveA
																										6	0.000980392	NS1A	stableA			6	0.00186275	progressiveA
																										7	0.000980392	NS1A	stableA			7	0.00186275	progressiveA
																										8	0.000882353	NS1A	stableA			8	0.00176471	progressiveA
																										9	0.000882353	NS1A	stableA			9	0.00171569	progressiveA
																										10	0.000784314	NS1A	stableA			10	0.00171569	progressiveA
																										11	0.000784314	NS1A	stableA			11	0.00161765	progressiveA
																										12	0.000686275	NS1A	stableA			12	0.00137255	progressiveA
																										13	0.000686275	NS1A	stableA			13	0.00112745	progressiveA
																										14	0.000686275	NS1A	stableA			14	0.00107843	progressiveA
																										15	0.000686275	NS1A	stableA			15	0.00102941	progressiveA
																										16	0.000588235	NS1A	stableA			16	0.00102941	progressiveA
																										17	0.000588235	NS1A	stableA			17	0.00102941	progressiveA
																										18	0.000588235	NS1A	stableA			18	0.000931373	progressiveA
																										19	0.000588235	NS1A	stableA			19	0.000931373	progressiveA
																										20	0.000588235	NS1A	stableA			20	0.000931373	progressiveA
																										21	0.000588235	NS1A	stableA			21	0.000833333	progressiveA
																										22	0.000588235	NS1A	stableA			22	0.000784314	progressiveA
																										23	0.000588235	NS1A	stableA			23	0.000735294	progressiveA
																										24	0.000490196	NS1A	stableA			24	0.000686275	progressiveA
																										25	0.000490196	NS1A	stableA			25	0.000588235	progressiveA
																										26	0.000490196	NS1A	stableA			26	0.000490196	progressiveA
																										27	0.000490196	NS1A	stableA			27	0.000441176	progressiveA
																										28	0.000490196	NS1A	stableA			28	0.000392157	progressiveA
																										29	0.000392157	NS1A	stableA			29	0.000392157	progressiveA
																										30	0.000392157	NS1A	stableA			30	0.000392157	progressiveA
																										1	0.00127451	NS1B	stableB			1	0.0113235	progressiveB
																										2	0.00107843	NS1B	stableB			2	0.00806373	progressiveB
																										3	0.000980392	NS1B	stableB			3	0.00708333	progressiveB
																										4	0.000980392	NS1B	stableB			4	0.00370098	progressiveB
																										5	0.000980392	NS1B	stableB			5	0.00264706	progressiveB
																										6	0.000980392	NS1B	stableB			6	0.00230392	progressiveB
																										7	0.000882353	NS1B	stableB			7	0.00208333	progressiveB
																										8	0.000882353	NS1B	stableB			8	0.00178922	progressiveB
																										9	0.000882353	NS1B	stableB			9	0.00156863	progressiveB
																										10	0.000882353	NS1B	stableB			10	0.00156863	progressiveB
																										11	0.000882353	NS1B	stableB			11	0.00154412	progressiveB
																										12	0.000784314	NS1B	stableB			12	0.00151961	progressiveB
																										13	0.000686275	NS1B	stableB			13	0.00129902	progressiveB
																										14	0.000686275	NS1B	stableB			14	0.00127451	progressiveB
																										15	0.000686275	NS1B	stableB			15	0.00117647	progressiveB
																										16	0.000686275	NS1B	stableB			16	0.00117647	progressiveB
																										17	0.000686275	NS1B	stableB			17	0.000955882	progressiveB
																										18	0.000686275	NS1B	stableB			18	0.000931373	progressiveB
																										19	0.000686275	NS1B	stableB			19	0.000931373	progressiveB
																										20	0.000588235	NS1B	stableB			20	0.000882353	progressiveB
																										21	0.000588235	NS1B	stableB			21	0.000882353	progressiveB
																										22	0.000588235	NS1B	stableB			22	0.000882353	progressiveB
																										23	0.000588235	NS1B	stableB			23	0.000882353	progressiveB
																										24	0.000588235	NS1B	stableB			24	0.000882353	progressiveB
																										25	0.000588235	NS1B	stableB			25	0.000882353	progressiveB
																										26	0.000490196	NS1B	stableB			26	0.000882353	progressiveB
																										27	0.000490196	NS1B	stableB			27	0.000882353	progressiveB
																										28	0.000490196	NS1B	stableB			28	0.000882353	progressiveB
																										29	0.000490196	NS1B	stableB			29	0.000882353	progressiveB
																										30	0.000490196	NS1B	stableB			30	0.000882353	progressiveB
																										1	0.00843137	TP6A	progressiveA
																										2	0.0072549	TP6A	progressiveA
																										3	0.00490196	TP6A	progressiveA
																										4	0.00441176	TP6A	progressiveA
																										5	0.00372549	TP6A	progressiveA
																										6	0.00196078	TP6A	progressiveA
																										7	0.00196078	TP6A	progressiveA
																										8	0.00196078	TP6A	progressiveA
																										9	0.00186275	TP6A	progressiveA
																										10	0.00186275	TP6A	progressiveA
																										11	0.00186275	TP6A	progressiveA
																										12	0.00186275	TP6A	progressiveA
																										13	0.00176471	TP6A	progressiveA
																										14	0.00176471	TP6A	progressiveA
																										15	0.00166667	TP6A	progressiveA
																										16	0.00166667	TP6A	progressiveA
																										17	0.00166667	TP6A	progressiveA
																										18	0.00147059	TP6A	progressiveA
																										19	0.00147059	TP6A	progressiveA
																										20	0.00147059	TP6A	progressiveA
																										21	0.00137255	TP6A	progressiveA
																										22	0.00127451	TP6A	progressiveA
																										23	0.00117647	TP6A	progressiveA
																										24	0.00107843	TP6A	progressiveA
																										25	0.000882353	TP6A	progressiveA
																										26	0.000686275	TP6A	progressiveA
																										27	0.000588235	TP6A	progressiveA
																										28	0.000490196	TP6A	progressiveA
																										29	0.000490196	TP6A	progressiveA
																										30	0.000490196	TP6A	progressiveA
																										1	0.0151961	TP6B	progressiveB
																										2	0.0130392	TP6B	progressiveB
																										3	0.0112745	TP6B	progressiveB
																										4	0.00156863	TP6B	progressiveB
																										5	0.00147059	TP6B	progressiveB
																										6	0.00147059	TP6B	progressiveB
																										7	0.00137255	TP6B	progressiveB
																										8	0.00137255	TP6B	progressiveB
																										9	0.00127451	TP6B	progressiveB
																										10	0.00127451	TP6B	progressiveB
																										11	0.00127451	TP6B	progressiveB
																										12	0.00127451	TP6B	progressiveB
																										13	0.00127451	TP6B	progressiveB
																										14	0.00127451	TP6B	progressiveB
																										15	0.00127451	TP6B	progressiveB
																										16	0.00127451	TP6B	progressiveB
																										17	0.00127451	TP6B	progressiveB
																										18	0.00127451	TP6B	progressiveB
																										19	0.00127451	TP6B	progressiveB
																										20	0.00117647	TP6B	progressiveB
																										21	0.00117647	TP6B	progressiveB
																										22	0.00117647	TP6B	progressiveB
																										23	0.00117647	TP6B	progressiveB
																										24	0.00117647	TP6B	progressiveB
																										25	0.00117647	TP6B	progressiveB
																										26	0.00117647	TP6B	progressiveB
																										27	0.00117647	TP6B	progressiveB
																										28	0.00117647	TP6B	progressiveB
																										29	0.00117647	TP6B	progressiveB
																										30	0.00117647	TP6B	progressiveB
																										1	0.00362745	TP7A	progressiveA
																										2	0.00333333	TP7A	progressiveA
																										3	0.00313725	TP7A	progressiveA
																										4	0.00196078	TP7A	progressiveA
																										5	0.00186275	TP7A	progressiveA
																										6	0.00176471	TP7A	progressiveA
																										7	0.00176471	TP7A	progressiveA
																										8	0.00156863	TP7A	progressiveA
																										9	0.00156863	TP7A	progressiveA
																										10	0.00156863	TP7A	progressiveA
																										11	0.00137255	TP7A	progressiveA
																										12	0.000882353	TP7A	progressiveA
																										13	0.000490196	TP7A	progressiveA
																										14	0.000392157	TP7A	progressiveA
																										15	0.000392157	TP7A	progressiveA
																										16	0.000392157	TP7A	progressiveA
																										17	0.000392157	TP7A	progressiveA
																										18	0.000392157	TP7A	progressiveA
																										19	0.000392157	TP7A	progressiveA
																										20	0.000392157	TP7A	progressiveA
																										21	0.000294118	TP7A	progressiveA
																										22	0.000294118	TP7A	progressiveA
																										23	0.000294118	TP7A	progressiveA
																										24	0.000294118	TP7A	progressiveA
																										25	0.000294118	TP7A	progressiveA
																										26	0.000294118	TP7A	progressiveA
																										27	0.000294118	TP7A	progressiveA
																										28	0.000294118	TP7A	progressiveA
																										29	0.000294118	TP7A	progressiveA
																										30	0.000294118	TP7A	progressiveA
																										1	0.0233333	TP7B	progressiveB
																										2	0.0131373	TP7B	progressiveB
																										3	0.0114706	TP7B	progressiveB
																										4	0.00843137	TP7B	progressiveB
																										5	0.00686275	TP7B	progressiveB
																										6	0.0054902	TP7B	progressiveB
																										7	0.00480392	TP7B	progressiveB
																										8	0.00372549	TP7B	progressiveB
																										9	0.00294118	TP7B	progressiveB
																										10	0.00294118	TP7B	progressiveB
																										11	0.00284314	TP7B	progressiveB
																										12	0.0027451	TP7B	progressiveB
																										13	0.00196078	TP7B	progressiveB
																										14	0.00186275	TP7B	progressiveB
																										15	0.00147059	TP7B	progressiveB
																										16	0.00147059	TP7B	progressiveB
																										17	0.000588235	TP7B	progressiveB
																										18	0.000588235	TP7B	progressiveB
																										19	0.000588235	TP7B	progressiveB
																										20	0.000490196	TP7B	progressiveB
																										21	0.000490196	TP7B	progressiveB
																										22	0.000490196	TP7B	progressiveB
																										23	0.000490196	TP7B	progressiveB
																										24	0.000490196	TP7B	progressiveB
																										25	0.000490196	TP7B	progressiveB
																										26	0.000490196	TP7B	progressiveB
																										27	0.000490196	TP7B	progressiveB
																										28	0.000490196	TP7B	progressiveB
																										29	0.000490196	TP7B	progressiveB
																										30	0.000490196	TP7B	progressiveB
																										1	0.00480392	TP8B	progressiveB
																										2	0.00431373	TP8B	progressiveB
																										3	0.00392157	TP8B	progressiveB
																										4	0.00313725	TP8B	progressiveB
																										5	0.000588235	TP8B	progressiveB
																										6	0.000588235	TP8B	progressiveB
																										7	0.000490196	TP8B	progressiveB
																										8	0.000490196	TP8B	progressiveB
																										9	0.000490196	TP8B	progressiveB
																										10	0.000490196	TP8B	progressiveB
																										11	0.000490196	TP8B	progressiveB
																										12	0.000490196	TP8B	progressiveB
																										13	0.000392157	TP8B	progressiveB
																										14	0.000392157	TP8B	progressiveB
																										15	0.000392157	TP8B	progressiveB
																										16	0.000392157	TP8B	progressiveB
																										17	0.000392157	TP8B	progressiveB
																										18	0.000392157	TP8B	progressiveB
																										19	0.000392157	TP8B	progressiveB
																										20	0.000392157	TP8B	progressiveB
																										21	0.000392157	TP8B	progressiveB
																										22	0.000392157	TP8B	progressiveB
																										23	0.000392157	TP8B	progressiveB
																										24	0.000392157	TP8B	progressiveB
																										25	0.000392157	TP8B	progressiveB
																										26	0.000392157	TP8B	progressiveB
																										27	0.000392157	TP8B	progressiveB
																										28	0.000392157	TP8B	progressiveB
																										29	0.000392157	TP8B	progressiveB
																										30	0.000392157	TP8B	progressiveB
																										1	0.00196078	TP9B	progressiveB
																										2	0.00176471	TP9B	progressiveB
																										3	0.00166667	TP9B	progressiveB
																										4	0.00166667	TP9B	progressiveB
																										5	0.00166667	TP9B	progressiveB
																										6	0.00166667	TP9B	progressiveB
																										7	0.00166667	TP9B	progressiveB
																										8	0.00156863	TP9B	progressiveB
																										9	0.00156863	TP9B	progressiveB
																										10	0.00156863	TP9B	progressiveB
																										11	0.00156863	TP9B	progressiveB
																										12	0.00156863	TP9B	progressiveB
																										13	0.00156863	TP9B	progressiveB
																										14	0.00156863	TP9B	progressiveB
																										15	0.00156863	TP9B	progressiveB
																										16	0.00156863	TP9B	progressiveB
																										17	0.00156863	TP9B	progressiveB
																										18	0.00147059	TP9B	progressiveB
																										19	0.00147059	TP9B	progressiveB
																										20	0.00147059	TP9B	progressiveB
																										21	0.00147059	TP9B	progressiveB
																										22	0.00147059	TP9B	progressiveB
																										23	0.00147059	TP9B	progressiveB
																										24	0.00147059	TP9B	progressiveB
																										25	0.00147059	TP9B	progressiveB
																										26	0.00147059	TP9B	progressiveB
																										27	0.00147059	TP9B	progressiveB
																										28	0.00147059	TP9B	progressiveB
																										29	0.00147059	TP9B	progressiveB
																										30	0.00147059	TP9B	progressiveB
																										1	0.00980392	TS2A	stableA
																										2	0.00372549	TS2A	stableA
																										3	0.00294118	TS2A	stableA
																										4	0.00284314	TS2A	stableA
																										5	0.00215686	TS2A	stableA
																										6	0.00186275	TS2A	stableA
																										7	0.00176471	TS2A	stableA
																										8	0.00176471	TS2A	stableA
																										9	0.00166667	TS2A	stableA
																										10	0.00166667	TS2A	stableA
																										11	0.00156863	TS2A	stableA
																										12	0.00147059	TS2A	stableA
																										13	0.00147059	TS2A	stableA
																										14	0.00137255	TS2A	stableA
																										15	0.00137255	TS2A	stableA
																										16	0.00137255	TS2A	stableA
																										17	0.00137255	TS2A	stableA
																										18	0.00127451	TS2A	stableA
																										19	0.00117647	TS2A	stableA
																										20	0.00107843	TS2A	stableA
																										21	0.00107843	TS2A	stableA
																										22	0.000980392	TS2A	stableA
																										23	0.000882353	TS2A	stableA
																										24	0.000882353	TS2A	stableA
																										25	0.000784314	TS2A	stableA
																										26	0.000686275	TS2A	stableA
																										27	0.000490196	TS2A	stableA
																										28	0.000490196	TS2A	stableA
																										29	0.000392157	TS2A	stableA
																										30	0.000392157	TS2A	stableA
																										1	0.00539216	TS2B	stableB
																										2	0.00245098	TS2B	stableB
																										3	0.0022549	TS2B	stableB
																										4	0.0022549	TS2B	stableB
																										5	0.00166667	TS2B	stableB
																										6	0.00156863	TS2B	stableB
																										7	0.00156863	TS2B	stableB
																										8	0.00147059	TS2B	stableB
																										9	0.00147059	TS2B	stableB
																										10	0.00147059	TS2B	stableB
																										11	0.00137255	TS2B	stableB
																										12	0.00127451	TS2B	stableB
																										13	0.00127451	TS2B	stableB
																										14	0.00127451	TS2B	stableB
																										15	0.00127451	TS2B	stableB
																										16	0.00117647	TS2B	stableB
																										17	0.00117647	TS2B	stableB
																										18	0.00117647	TS2B	stableB
																										19	0.00117647	TS2B	stableB
																										20	0.00117647	TS2B	stableB
																										21	0.00107843	TS2B	stableB
																										22	0.00107843	TS2B	stableB
																										23	0.000980392	TS2B	stableB
																										24	0.000980392	TS2B	stableB
																										25	0.000980392	TS2B	stableB
																										26	0.000980392	TS2B	stableB
																										27	0.000980392	TS2B	stableB
																										28	0.000882353	TS2B	stableB
																										29	0.000882353	TS2B	stableB
																										30	0.000784314	TS2B	stableB
																										1	0.00509804	TS3A	stableA
																										2	0.00392157	TS3A	stableA
																										3	0.00372549	TS3A	stableA
																										4	0.00294118	TS3A	stableA
																										5	0.00284314	TS3A	stableA
																										6	0.00284314	TS3A	stableA
																										7	0.00245098	TS3A	stableA
																										8	0.0022549	TS3A	stableA
																										9	0.00205882	TS3A	stableA
																										10	0.00176471	TS3A	stableA
																										11	0.00176471	TS3A	stableA
																										12	0.00156863	TS3A	stableA
																										13	0.00147059	TS3A	stableA
																										14	0.00147059	TS3A	stableA
																										15	0.00147059	TS3A	stableA
																										16	0.00147059	TS3A	stableA
																										17	0.00127451	TS3A	stableA
																										18	0.00127451	TS3A	stableA
																										19	0.00127451	TS3A	stableA
																										20	0.00127451	TS3A	stableA
																										21	0.00127451	TS3A	stableA
																										22	0.00127451	TS3A	stableA
																										23	0.00117647	TS3A	stableA
																										24	0.00117647	TS3A	stableA
																										25	0.00117647	TS3A	stableA
																										26	0.00107843	TS3A	stableA
																										27	0.00107843	TS3A	stableA
																										28	0.000392157	TS3A	stableA
																										29	0.000392157	TS3A	stableA
																										30	0.000392157	TS3A	stableA
																										1	0.00352941	TS3B	stableB
																										2	0.00245098	TS3B	stableB
																										3	0.00215686	TS3B	stableB
																										4	0.00205882	TS3B	stableB
																										5	0.00176471	TS3B	stableB
																										6	0.00156863	TS3B	stableB
																										7	0.00147059	TS3B	stableB
																										8	0.00147059	TS3B	stableB
																										9	0.00147059	TS3B	stableB
																										10	0.00137255	TS3B	stableB
																										11	0.00127451	TS3B	stableB
																										12	0.00127451	TS3B	stableB
																										13	0.00127451	TS3B	stableB
																										14	0.00117647	TS3B	stableB
																										15	0.00107843	TS3B	stableB
																										16	0.00107843	TS3B	stableB
																										17	0.00107843	TS3B	stableB
																										18	0.00107843	TS3B	stableB
																										19	0.000980392	TS3B	stableB
																										20	0.000980392	TS3B	stableB
																										21	0.000980392	TS3B	stableB
																										22	0.000882353	TS3B	stableB
																										23	0.000882353	TS3B	stableB
																										24	0.000882353	TS3B	stableB
																										25	0.000882353	TS3B	stableB
																										26	0.000882353	TS3B	stableB
																										27	0.000882353	TS3B	stableB
																										28	0.000882353	TS3B	stableB
																										29	0.000882353	TS3B	stableB
																										30	0.000882353	TS3B	stableB
																										1	0.0151961	TS4B	stableB
																										2	0.0121569	TS4B	stableB
																										3	0.00441176	TS4B	stableB
																										4	0.00401961	TS4B	stableB
																										5	0.00362745	TS4B	stableB
																										6	0.00215686	TS4B	stableB
																										7	0.00205882	TS4B	stableB
																										8	0.00156863	TS4B	stableB
																										9	0.00147059	TS4B	stableB
																										10	0.00147059	TS4B	stableB
																										11	0.00147059	TS4B	stableB
																										12	0.00137255	TS4B	stableB
																										13	0.00127451	TS4B	stableB
																										14	0.00117647	TS4B	stableB
																										15	0.000980392	TS4B	stableB
																										16	0.000980392	TS4B	stableB
																										17	0.000980392	TS4B	stableB
																										18	0.000980392	TS4B	stableB
																										19	0.000980392	TS4B	stableB
																										20	0.000882353	TS4B	stableB
																										21	0.000882353	TS4B	stableB
																										22	0.000882353	TS4B	stableB
																										23	0.000882353	TS4B	stableB
																										24	0.000882353	TS4B	stableB
																										25	0.000882353	TS4B	stableB
																										26	0.000882353	TS4B	stableB
																										27	0.000784314	TS4B	stableB
																										28	0.000784314	TS4B	stableB
																										29	0.000784314	TS4B	stableB
																										30	0.000784314	TS4B	stableB
																										1	0.00343137	TS5A	stableA
																										2	0.00333333	TS5A	stableA
																										3	0.00245098	TS5A	stableA
																										4	0.0022549	TS5A	stableA
																										5	0.00215686	TS5A	stableA
																										6	0.00205882	TS5A	stableA
																										7	0.00205882	TS5A	stableA
																										8	0.00205882	TS5A	stableA
																										9	0.00205882	TS5A	stableA
																										10	0.00205882	TS5A	stableA
																										11	0.00196078	TS5A	stableA
																										12	0.00186275	TS5A	stableA
																										13	0.00186275	TS5A	stableA
																										14	0.00176471	TS5A	stableA
																										15	0.00176471	TS5A	stableA
																										16	0.00166667	TS5A	stableA
																										17	0.00166667	TS5A	stableA
																										18	0.00166667	TS5A	stableA
																										19	0.00166667	TS5A	stableA
																										20	0.00156863	TS5A	stableA
																										21	0.00156863	TS5A	stableA
																										22	0.00127451	TS5A	stableA
																										23	0.000588235	TS5A	stableA
																										24	0.000588235	TS5A	stableA
																										25	0.000588235	TS5A	stableA
																										26	0.000588235	TS5A	stableA
																										27	0.000490196	TS5A	stableA
																										28	0.000490196	TS5A	stableA
																										29	0.000490196	TS5A	stableA
																										30	0.000490196	TS5A	stableA
																										1	0.00382353	TS5B	stableB
																										2	0.00137255	TS5B	stableB
																										3	0.000980392	TS5B	stableB
																										4	0.000882353	TS5B	stableB
																										5	0.000882353	TS5B	stableB
																										6	0.000784314	TS5B	stableB
																										7	0.000784314	TS5B	stableB
																										8	0.000784314	TS5B	stableB
																										9	0.000784314	TS5B	stableB
																										10	0.000784314	TS5B	stableB
																										11	0.000686275	TS5B	stableB
																										12	0.000686275	TS5B	stableB
																										13	0.000686275	TS5B	stableB
																										14	0.000686275	TS5B	stableB
																										15	0.000686275	TS5B	stableB
																										16	0.000686275	TS5B	stableB
																										17	0.000588235	TS5B	stableB
																										18	0.000588235	TS5B	stableB
																										19	0.000588235	TS5B	stableB
																										20	0.000588235	TS5B	stableB
																										21	0.000490196	TS5B	stableB
																										22	0.000490196	TS5B	stableB
																										23	0.000490196	TS5B	stableB
																										24	0.000490196	TS5B	stableB
																										25	0.000490196	TS5B	stableB
																										26	0.000490196	TS5B	stableB
																										27	0.000490196	TS5B	stableB
																										28	0.000490196	TS5B	stableB
																										29	0.000490196	TS5B	stableB
																										30	0.000490196	TS5B	stableB
																										rank	relative abundance	sample	group			rank	relative abundance	group
																										1	0.0625926	NS0A	stableA			1	0.0959877	stableA
																										2	0.0564815	NS0A	stableA			2	0.0808951	stableA
																										3	0.0398148	NS0A	stableA			3	0.0516667	stableA
																										4	0.0261111	NS0A	stableA			4	0.0289506	stableA
																										5	0.0181481	NS0A	stableA			5	0.0224074	stableA
																										6	0.017037	NS0A	stableA			6	0.0198457	stableA
																										7	0.0151852	NS0A	stableA			7	0.0174074	stableA
																										8	0.0146296	NS0A	stableA			8	0.0162346	stableA
																										9	0.0133333	NS0A	stableA			9	0.0146296	stableA
																										10	0.0133333	NS0A	stableA			10	0.0141975	stableA
																										11	0.0122222	NS0A	stableA			11	0.0134568	stableA
																										12	0.00925926	NS0A	stableA			12	0.0120062	stableA
																										13	0.00888889	NS0A	stableA			13	0.0110494	stableA
																										14	0.00851852	NS0A	stableA			14	0.0103086	stableA
																										15	0.00851852	NS0A	stableA			15	0.00929012	stableA
																										16	0.00814815	NS0A	stableA			16	0.00805556	stableA
																										17	0.00685185	NS0A	stableA			17	0.00740741	stableA
																										18	0.00685185	NS0A	stableA			18	0.0070679	stableA
																										19	0.00666667	NS0A	stableA			19	0.00682099	stableA
																										20	0.0062963	NS0A	stableA			20	0.00648148	stableA
																										21	0.0062963	NS0A	stableA			21	0.00626543	stableA
																										22	0.00611111	NS0A	stableA			22	0.00604938	stableA
																										23	0.00592593	NS0A	stableA			23	0.00580247	stableA
																										24	0.00518519	NS0A	stableA			24	0.00537037	stableA
																										25	0.00444444	NS0A	stableA			25	0.00484568	stableA
																										26	0.00444444	NS0A	stableA			26	0.00481481	stableA
																										27	0.00425926	NS0A	stableA			27	0.00469136	stableA
																										28	0.0037037	NS0A	stableA			28	0.00447531	stableA
																										29	0.00333333	NS0A	stableA			29	0.00432099	stableA
																										30	0.00333333	NS0A	stableA			30	0.0042284	stableA
																										1	0.0359259	NS0B	stableB			1	0.0967284	stableB
																										2	0.0305556	NS0B	stableB			2	0.0646914	stableB
																										3	0.0274074	NS0B	stableB			3	0.0379321	stableB
																										4	0.0205556	NS0B	stableB			4	0.0261728	stableB
																										5	0.0153704	NS0B	stableB			5	0.0206173	stableB
																										6	0.012037	NS0B	stableB			6	0.017716	stableB
																										7	0.0112963	NS0B	stableB			7	0.0157099	stableB
																										8	0.00981481	NS0B	stableB			8	0.0139198	stableB
																										9	0.00944444	NS0B	stableB			9	0.0124383	stableB
																										10	0.00907407	NS0B	stableB			10	0.0116975	stableB
																										11	0.00907407	NS0B	stableB			11	0.0108951	stableB
																										12	0.0087037	NS0B	stableB			12	0.0103704	stableB
																										13	0.00851852	NS0B	stableB			13	0.0101543	stableB
																										14	0.00740741	NS0B	stableB			14	0.00966049	stableB
																										15	0.00722222	NS0B	stableB			15	0.00916667	stableB
																										16	0.00722222	NS0B	stableB			16	0.00885802	stableB
																										17	0.00722222	NS0B	stableB			17	0.00799383	stableB
																										18	0.00703704	NS0B	stableB			18	0.00768519	stableB
																										19	0.00648148	NS0B	stableB			19	0.00728395	stableB
																										20	0.00648148	NS0B	stableB			20	0.00666667	stableB
																										21	0.00648148	NS0B	stableB			21	0.00641975	stableB
																										22	0.00592593	NS0B	stableB			22	0.0062037	stableB
																										23	0.00537037	NS0B	stableB			23	0.00552469	stableB
																										24	0.00518519	NS0B	stableB			24	0.00524691	stableB
																										25	0.005	NS0B	stableB			25	0.00503086	stableB
																										26	0.00481481	NS0B	stableB			26	0.00481481	stableB
																										27	0.00425926	NS0B	stableB			27	0.00441358	stableB
																										28	0.00425926	NS0B	stableB			28	0.00429012	stableB
																										29	0.00425926	NS0B	stableB			29	0.00416667	stableB
																										30	0.00425926	NS0B	stableB			30	0.00395062	stableB
																										1	0.0664815	NS1A	stableA			1	0.154167	progressiveA
																										2	0.0524074	NS1A	stableA			2	0.0966667	progressiveA
																										3	0.0177778	NS1A	stableA			3	0.0809259	progressiveA
																										4	0.0174074	NS1A	stableA			4	0.0485185	progressiveA
																										5	0.0125926	NS1A	stableA			5	0.0403704	progressiveA
																										6	0.0122222	NS1A	stableA			6	0.035	progressiveA
																										7	0.0116667	NS1A	stableA			7	0.0294444	progressiveA
																										8	0.00925926	NS1A	stableA			8	0.0265741	progressiveA
																										9	0.00833333	NS1A	stableA			9	0.024537	progressiveA
																										10	0.00703704	NS1A	stableA			10	0.0237037	progressiveA
																										11	0.0062963	NS1A	stableA			11	0.0202778	progressiveA
																										12	0.00611111	NS1A	stableA			12	0.0172222	progressiveA
																										13	0.00592593	NS1A	stableA			13	0.015	progressiveA
																										14	0.00574074	NS1A	stableA			14	0.0116667	progressiveA
																										15	0.00537037	NS1A	stableA			15	0.01	progressiveA
																										16	0.00425926	NS1A	stableA			16	0.01	progressiveA
																										17	0.00425926	NS1A	stableA			17	0.00962963	progressiveA
																										18	0.00407407	NS1A	stableA			18	0.00898148	progressiveA
																										19	0.00407407	NS1A	stableA			19	0.0087963	progressiveA
																										20	0.00388889	NS1A	stableA			20	0.0075	progressiveA
																										21	0.00351852	NS1A	stableA			21	0.00740741	progressiveA
																										22	0.00333333	NS1A	stableA			22	0.00703704	progressiveA
																										23	0.00314815	NS1A	stableA			23	0.00685185	progressiveA
																										24	0.00296296	NS1A	stableA			24	0.00648148	progressiveA
																										25	0.00259259	NS1A	stableA			25	0.00574074	progressiveA
																										26	0.00259259	NS1A	stableA			26	0.00555556	progressiveA
																										27	0.00259259	NS1A	stableA			27	0.00444444	progressiveA
																										28	0.00259259	NS1A	stableA			28	0.00444444	progressiveA
																										29	0.00240741	NS1A	stableA			29	0.00435185	progressiveA
																										30	0.00240741	NS1A	stableA			30	0.00425926	progressiveA
																										1	0.0696296	NS1B	stableB			1	0.0831944	progressiveB
																										2	0.0527778	NS1B	stableB			2	0.0605556	progressiveB
																										3	0.0157407	NS1B	stableB			3	0.0533333	progressiveB
																										4	0.0135185	NS1B	stableB			4	0.0523611	progressiveB
																										5	0.0109259	NS1B	stableB			5	0.0429167	progressiveB
																										6	0.0103704	NS1B	stableB			6	0.0312963	progressiveB
																										7	0.00907407	NS1B	stableB			7	0.0301389	progressiveB
																										8	0.00833333	NS1B	stableB			8	0.0291667	progressiveB
																										9	0.00740741	NS1B	stableB			9	0.0253241	progressiveB
																										10	0.00722222	NS1B	stableB			10	0.0189352	progressiveB
																										11	0.00703704	NS1B	stableB			11	0.017037	progressiveB
																										12	0.0062963	NS1B	stableB			12	0.0148148	progressiveB
																										13	0.0062963	NS1B	stableB			13	0.0130556	progressiveB
																										14	0.00611111	NS1B	stableB			14	0.0124537	progressiveB
																										15	0.00592593	NS1B	stableB			15	0.0111574	progressiveB
																										16	0.00518519	NS1B	stableB			16	0.0100463	progressiveB
																										17	0.005	NS1B	stableB			17	0.00949074	progressiveB
																										18	0.00481481	NS1B	stableB			18	0.00851852	progressiveB
																										19	0.00481481	NS1B	stableB			19	0.00791667	progressiveB
																										20	0.00481481	NS1B	stableB			20	0.00740741	progressiveB
																										21	0.00462963	NS1B	stableB			21	0.0062037	progressiveB
																										22	0.00444444	NS1B	stableB			22	0.00560185	progressiveB
																										23	0.00444444	NS1B	stableB			23	0.00537037	progressiveB
																										24	0.00388889	NS1B	stableB			24	0.00527778	progressiveB
																										25	0.0037037	NS1B	stableB			25	0.00509259	progressiveB
																										26	0.00333333	NS1B	stableB			26	0.00481481	progressiveB
																										27	0.00314815	NS1B	stableB			27	0.00472222	progressiveB
																										28	0.00314815	NS1B	stableB			28	0.00439815	progressiveB
																										29	0.00314815	NS1B	stableB			29	0.00430556	progressiveB
																										30	0.00277778	NS1B	stableB			30	0.00416667	progressiveB
																										1	0.113889	TP6A	progressiveA
																										2	0.0887037	TP6A	progressiveA
																										3	0.0848148	TP6A	progressiveA
																										4	0.0590741	TP6A	progressiveA
																										5	0.0542593	TP6A	progressiveA
																										6	0.0496296	TP6A	progressiveA
																										7	0.04	TP6A	progressiveA
																										8	0.0366667	TP6A	progressiveA
																										9	0.0340741	TP6A	progressiveA
																										10	0.0331481	TP6A	progressiveA
																										11	0.0268519	TP6A	progressiveA
																										12	0.0222222	TP6A	progressiveA
																										13	0.02	TP6A	progressiveA
																										14	0.0135185	TP6A	progressiveA
																										15	0.0114815	TP6A	progressiveA
																										16	0.0114815	TP6A	progressiveA
																										17	0.0109259	TP6A	progressiveA
																										18	0.0103704	TP6A	progressiveA
																										19	0.0103704	TP6A	progressiveA
																										20	0.0087037	TP6A	progressiveA
																										21	0.0087037	TP6A	progressiveA
																										22	0.00796296	TP6A	progressiveA
																										23	0.00777778	TP6A	progressiveA
																										24	0.00740741	TP6A	progressiveA
																										25	0.00611111	TP6A	progressiveA
																										26	0.00592593	TP6A	progressiveA
																										27	0.00407407	TP6A	progressiveA
																										28	0.00407407	TP6A	progressiveA
																										29	0.00407407	TP6A	progressiveA
																										30	0.00407407	TP6A	progressiveA
																										1	0.097963	TP6B	progressiveB
																										2	0.0762963	TP6B	progressiveB
																										3	0.072037	TP6B	progressiveB
																										4	0.0714815	TP6B	progressiveB
																										5	0.0568519	TP6B	progressiveB
																										6	0.0537037	TP6B	progressiveB
																										7	0.0524074	TP6B	progressiveB
																										8	0.0494444	TP6B	progressiveB
																										9	0.0398148	TP6B	progressiveB
																										10	0.022963	TP6B	progressiveB
																										11	0.0209259	TP6B	progressiveB
																										12	0.0148148	TP6B	progressiveB
																										13	0.0144444	TP6B	progressiveB
																										14	0.0138889	TP6B	progressiveB
																										15	0.0131481	TP6B	progressiveB
																										16	0.00944444	TP6B	progressiveB
																										17	0.00925926	TP6B	progressiveB
																										18	0.00888889	TP6B	progressiveB
																										19	0.0087037	TP6B	progressiveB
																										20	0.00814815	TP6B	progressiveB
																										21	0.00796296	TP6B	progressiveB
																										22	0.00722222	TP6B	progressiveB
																										23	0.00703704	TP6B	progressiveB
																										24	0.00703704	TP6B	progressiveB
																										25	0.00703704	TP6B	progressiveB
																										26	0.00666667	TP6B	progressiveB
																										27	0.00666667	TP6B	progressiveB
																										28	0.00574074	TP6B	progressiveB
																										29	0.00537037	TP6B	progressiveB
																										30	0.00518519	TP6B	progressiveB
																										1	0.194444	TP7A	progressiveA
																										2	0.10463	TP7A	progressiveA
																										3	0.077037	TP7A	progressiveA
																										4	0.037963	TP7A	progressiveA
																										5	0.0264815	TP7A	progressiveA
																										6	0.0203704	TP7A	progressiveA
																										7	0.0188889	TP7A	progressiveA
																										8	0.0164815	TP7A	progressiveA
																										9	0.015	TP7A	progressiveA
																										10	0.0142593	TP7A	progressiveA
																										11	0.0137037	TP7A	progressiveA
																										12	0.0122222	TP7A	progressiveA
																										13	0.01	TP7A	progressiveA
																										14	0.00981481	TP7A	progressiveA
																										15	0.00851852	TP7A	progressiveA
																										16	0.00851852	TP7A	progressiveA
																										17	0.00833333	TP7A	progressiveA
																										18	0.00759259	TP7A	progressiveA
																										19	0.00722222	TP7A	progressiveA
																										20	0.0062963	TP7A	progressiveA
																										21	0.00611111	TP7A	progressiveA
																										22	0.00611111	TP7A	progressiveA
																										23	0.00592593	TP7A	progressiveA
																										24	0.00555556	TP7A	progressiveA
																										25	0.00537037	TP7A	progressiveA
																										26	0.00518519	TP7A	progressiveA
																										27	0.00481481	TP7A	progressiveA
																										28	0.00481481	TP7A	progressiveA
																										29	0.00462963	TP7A	progressiveA
																										30	0.00444444	TP7A	progressiveA
																										1	0.148333	TP7B	progressiveB
																										2	0.0827778	TP7B	progressiveB
																										3	0.0735185	TP7B	progressiveB
																										4	0.0733333	TP7B	progressiveB
																										5	0.0616667	TP7B	progressiveB
																										6	0.0218519	TP7B	progressiveB
																										7	0.0209259	TP7B	progressiveB
																										8	0.0203704	TP7B	progressiveB
																										9	0.0181481	TP7B	progressiveB
																										10	0.0174074	TP7B	progressiveB
																										11	0.0151852	TP7B	progressiveB
																										12	0.0138889	TP7B	progressiveB
																										13	0.0133333	TP7B	progressiveB
																										14	0.012963	TP7B	progressiveB
																										15	0.0114815	TP7B	progressiveB
																										16	0.0109259	TP7B	progressiveB
																										17	0.0105556	TP7B	progressiveB
																										18	0.01	TP7B	progressiveB
																										19	0.00851852	TP7B	progressiveB
																										20	0.00833333	TP7B	progressiveB
																										21	0.00611111	TP7B	progressiveB
																										22	0.00611111	TP7B	progressiveB
																										23	0.00574074	TP7B	progressiveB
																										24	0.00574074	TP7B	progressiveB
																										25	0.00518519	TP7B	progressiveB
																										26	0.00444444	TP7B	progressiveB
																										27	0.00444444	TP7B	progressiveB
																										28	0.00444444	TP7B	progressiveB
																										29	0.00444444	TP7B	progressiveB
																										30	0.00407407	TP7B	progressiveB
																										1	0.0814815	TP8B	progressiveB
																										2	0.0781481	TP8B	progressiveB
																										3	0.062963	TP8B	progressiveB
																										4	0.06	TP8B	progressiveB
																										5	0.0485185	TP8B	progressiveB
																										6	0.045	TP8B	progressiveB
																										7	0.0427778	TP8B	progressiveB
																										8	0.0424074	TP8B	progressiveB
																										9	0.0388889	TP8B	progressiveB
																										10	0.0311111	TP8B	progressiveB
																										11	0.0277778	TP8B	progressiveB
																										12	0.0262963	TP8B	progressiveB
																										13	0.0201852	TP8B	progressiveB
																										14	0.0188889	TP8B	progressiveB
																										15	0.0159259	TP8B	progressiveB
																										16	0.0157407	TP8B	progressiveB
																										17	0.0140741	TP8B	progressiveB
																										18	0.0111111	TP8B	progressiveB
																										19	0.0103704	TP8B	progressiveB
																										20	0.00907407	TP8B	progressiveB
																										21	0.00666667	TP8B	progressiveB
																										22	0.005	TP8B	progressiveB
																										23	0.00462963	TP8B	progressiveB
																										24	0.00444444	TP8B	progressiveB
																										25	0.00425926	TP8B	progressiveB
																										26	0.00425926	TP8B	progressiveB
																										27	0.00388889	TP8B	progressiveB
																										28	0.00351852	TP8B	progressiveB
																										29	0.00351852	TP8B	progressiveB
																										30	0.00351852	TP8B	progressiveB
																										1	0.005	TP9B	progressiveB
																										2	0.005	TP9B	progressiveB
																										3	0.00481481	TP9B	progressiveB
																										4	0.00462963	TP9B	progressiveB
																										5	0.00462963	TP9B	progressiveB
																										6	0.00462963	TP9B	progressiveB
																										7	0.00444444	TP9B	progressiveB
																										8	0.00444444	TP9B	progressiveB
																										9	0.00444444	TP9B	progressiveB
																										10	0.00425926	TP9B	progressiveB
																										11	0.00425926	TP9B	progressiveB
																										12	0.00425926	TP9B	progressiveB
																										13	0.00425926	TP9B	progressiveB
																										14	0.00407407	TP9B	progressiveB
																										15	0.00407407	TP9B	progressiveB
																										16	0.00407407	TP9B	progressiveB
																										17	0.00407407	TP9B	progressiveB
																										18	0.00407407	TP9B	progressiveB
																										19	0.00407407	TP9B	progressiveB
																										20	0.00407407	TP9B	progressiveB
																										21	0.00407407	TP9B	progressiveB
																										22	0.00407407	TP9B	progressiveB
																										23	0.00407407	TP9B	progressiveB
																										24	0.00388889	TP9B	progressiveB
																										25	0.00388889	TP9B	progressiveB
																										26	0.00388889	TP9B	progressiveB
																										27	0.00388889	TP9B	progressiveB
																										28	0.00388889	TP9B	progressiveB
																										29	0.00388889	TP9B	progressiveB
																										30	0.00388889	TP9B	progressiveB
																										1	0.145185	TS2A	stableA
																										2	0.132778	TS2A	stableA
																										3	0.0738889	TS2A	stableA
																										4	0.045	TS2A	stableA
																										5	0.0355556	TS2A	stableA
																										6	0.0303704	TS2A	stableA
																										7	0.0248148	TS2A	stableA
																										8	0.022037	TS2A	stableA
																										9	0.0159259	TS2A	stableA
																										10	0.0155556	TS2A	stableA
																										11	0.0151852	TS2A	stableA
																										12	0.0125926	TS2A	stableA
																										13	0.012037	TS2A	stableA
																										14	0.0107407	TS2A	stableA
																										15	0.0101852	TS2A	stableA
																										16	0.00703704	TS2A	stableA
																										17	0.00666667	TS2A	stableA
																										18	0.00648148	TS2A	stableA
																										19	0.00648148	TS2A	stableA
																										20	0.0062963	TS2A	stableA
																										21	0.0062963	TS2A	stableA
																										22	0.00574074	TS2A	stableA
																										23	0.00518519	TS2A	stableA
																										24	0.005	TS2A	stableA
																										25	0.00462963	TS2A	stableA
																										26	0.00462963	TS2A	stableA
																										27	0.00462963	TS2A	stableA
																										28	0.00462963	TS2A	stableA
																										29	0.00425926	TS2A	stableA
																										30	0.00407407	TS2A	stableA
																										1	0.173148	TS2B	stableB
																										2	0.107407	TS2B	stableB
																										3	0.067963	TS2B	stableB
																										4	0.032037	TS2B	stableB
																										5	0.022963	TS2B	stableB
																										6	0.0218519	TS2B	stableB
																										7	0.0159259	TS2B	stableB
																										8	0.015	TS2B	stableB
																										9	0.0127778	TS2B	stableB
																										10	0.0124074	TS2B	stableB
																										11	0.00962963	TS2B	stableB
																										12	0.00925926	TS2B	stableB
																										13	0.00907407	TS2B	stableB
																										14	0.00888889	TS2B	stableB
																										15	0.0087037	TS2B	stableB
																										16	0.00814815	TS2B	stableB
																										17	0.00722222	TS2B	stableB
																										18	0.00685185	TS2B	stableB
																										19	0.00611111	TS2B	stableB
																										20	0.00592593	TS2B	stableB
																										21	0.00555556	TS2B	stableB
																										22	0.00537037	TS2B	stableB
																										23	0.005	TS2B	stableB
																										24	0.00462963	TS2B	stableB
																										25	0.00444444	TS2B	stableB
																										26	0.00425926	TS2B	stableB
																										27	0.00388889	TS2B	stableB
																										28	0.0037037	TS2B	stableB
																										29	0.0037037	TS2B	stableB
																										30	0.00351852	TS2B	stableB
																										1	0.120926	TS3A	stableA
																										2	0.0851852	TS3A	stableA
																										3	0.0312963	TS3A	stableA
																										4	0.0222222	TS3A	stableA
																										5	0.0196296	TS3A	stableA
																										6	0.0196296	TS3A	stableA
																										7	0.0168519	TS3A	stableA
																										8	0.0166667	TS3A	stableA
																										9	0.0159259	TS3A	stableA
																										10	0.0155556	TS3A	stableA
																										11	0.0142593	TS3A	stableA
																										12	0.0112963	TS3A	stableA
																										13	0.0107407	TS3A	stableA
																										14	0.0105556	TS3A	stableA
																										15	0.0103704	TS3A	stableA
																										16	0.01	TS3A	stableA
																										17	0.00962963	TS3A	stableA
																										18	0.00925926	TS3A	stableA
																										19	0.00925926	TS3A	stableA
																										20	0.00888889	TS3A	stableA
																										21	0.00851852	TS3A	stableA
																										22	0.00851852	TS3A	stableA
																										23	0.00814815	TS3A	stableA
																										24	0.00722222	TS3A	stableA
																										25	0.00666667	TS3A	stableA
																										26	0.00666667	TS3A	stableA
																										27	0.0062963	TS3A	stableA
																										28	0.00574074	TS3A	stableA
																										29	0.00574074	TS3A	stableA
																										30	0.00555556	TS3A	stableA
																										1	0.118333	TS3B	stableB
																										2	0.05	TS3B	stableB
																										3	0.0290741	TS3B	stableB
																										4	0.0248148	TS3B	stableB
																										5	0.0240741	TS3B	stableB
																										6	0.0133333	TS3B	stableB
																										7	0.0122222	TS3B	stableB
																										8	0.012037	TS3B	stableB
																										9	0.0118519	TS3B	stableB
																										10	0.0118519	TS3B	stableB
																										11	0.0114815	TS3B	stableB
																										12	0.0114815	TS3B	stableB
																										13	0.0111111	TS3B	stableB
																										14	0.0107407	TS3B	stableB
																										15	0.0107407	TS3B	stableB
																										16	0.0105556	TS3B	stableB
																										17	0.0101852	TS3B	stableB
																										18	0.01	TS3B	stableB
																										19	0.00981481	TS3B	stableB
																										20	0.00851852	TS3B	stableB
																										21	0.00814815	TS3B	stableB
																										22	0.00796296	TS3B	stableB
																										23	0.0062963	TS3B	stableB
																										24	0.00611111	TS3B	stableB
																										25	0.00555556	TS3B	stableB
																										26	0.00555556	TS3B	stableB
																										27	0.00518519	TS3B	stableB
																										28	0.00518519	TS3B	stableB
																										29	0.00481481	TS3B	stableB
																										30	0.00462963	TS3B	stableB
																										1	0.047037	TS4A	stableA
																										2	0.0437037	TS4A	stableA
																										3	0.042037	TS4A	stableA
																										4	0.0112963	TS4A	stableA
																										5	0.0109259	TS4A	stableA
																										6	0.0101852	TS4A	stableA
																										7	0.01	TS4A	stableA
																										8	0.01	TS4A	stableA
																										9	0.00981481	TS4A	stableA
																										10	0.00981481	TS4A	stableA
																										11	0.00962963	TS4A	stableA
																										12	0.00962963	TS4A	stableA
																										13	0.00944444	TS4A	stableA
																										14	0.00944444	TS4A	stableA
																										15	0.00944444	TS4A	stableA
																										16	0.00925926	TS4A	stableA
																										17	0.00907407	TS4A	stableA
																										18	0.00888889	TS4A	stableA
																										19	0.00888889	TS4A	stableA
																										20	0.0087037	TS4A	stableA
																										21	0.0087037	TS4A	stableA
																										22	0.0087037	TS4A	stableA
																										23	0.0087037	TS4A	stableA
																										24	0.0087037	TS4A	stableA
																										25	0.0087037	TS4A	stableA
																										26	0.0087037	TS4A	stableA
																										27	0.00851852	TS4A	stableA
																										28	0.00851852	TS4A	stableA
																										29	0.00851852	TS4A	stableA
																										30	0.00851852	TS4A	stableA
																										1	0.042963	TS4B	stableB
																										2	0.0303704	TS4B	stableB
																										3	0.0251852	TS4B	stableB
																										4	0.0205556	TS4B	stableB
																										5	0.0194444	TS4B	stableB
																										6	0.0192593	TS4B	stableB
																										7	0.0187037	TS4B	stableB
																										8	0.0164815	TS4B	stableB
																										9	0.0146296	TS4B	stableB
																										10	0.0137037	TS4B	stableB
																										11	0.0127778	TS4B	stableB
																										12	0.0125926	TS4B	stableB
																										13	0.0125926	TS4B	stableB
																										14	0.0118519	TS4B	stableB
																										15	0.0116667	TS4B	stableB
																										16	0.0116667	TS4B	stableB
																										17	0.0107407	TS4B	stableB
																										18	0.01	TS4B	stableB
																										19	0.00981481	TS4B	stableB
																										20	0.00962963	TS4B	stableB
																										21	0.00944444	TS4B	stableB
																										22	0.00925926	TS4B	stableB
																										23	0.00833333	TS4B	stableB
																										24	0.00796296	TS4B	stableB
																										25	0.00777778	TS4B	stableB
																										26	0.00759259	TS4B	stableB
																										27	0.00722222	TS4B	stableB
																										28	0.00703704	TS4B	stableB
																										29	0.00685185	TS4B	stableB
																										30	0.00648148	TS4B	stableB
																										1	0.133704	TS5A	stableA
																										2	0.114815	TS5A	stableA
																										3	0.105185	TS5A	stableA
																										4	0.0516667	TS5A	stableA
																										5	0.0375926	TS5A	stableA
																										6	0.0296296	TS5A	stableA
																										7	0.0259259	TS5A	stableA
																										8	0.0248148	TS5A	stableA
																										9	0.0244444	TS5A	stableA
																										10	0.0238889	TS5A	stableA
																										11	0.0231481	TS5A	stableA
																										12	0.0231481	TS5A	stableA
																										13	0.0192593	TS5A	stableA
																										14	0.0168519	TS5A	stableA
																										15	0.0118519	TS5A	stableA
																										16	0.00962963	TS5A	stableA
																										17	0.00796296	TS5A	stableA
																										18	0.00685185	TS5A	stableA
																										19	0.00555556	TS5A	stableA
																										20	0.00481481	TS5A	stableA
																										21	0.00425926	TS5A	stableA
																										22	0.00388889	TS5A	stableA
																										23	0.0037037	TS5A	stableA
																										24	0.00314815	TS5A	stableA
																										25	0.00203704	TS5A	stableA
																										26	0.00185185	TS5A	stableA
																										27	0.00185185	TS5A	stableA
																										28	0.00166667	TS5A	stableA
																										29	0.00166667	TS5A	stableA
																										30	0.00148148	TS5A	stableA
																										1	0.14037	TS5B	stableB
																										2	0.117037	TS5B	stableB
																										3	0.0622222	TS5B	stableB
																										4	0.0455556	TS5B	stableB
																										5	0.0309259	TS5B	stableB
																										6	0.0294444	TS5B	stableB
																										7	0.027037	TS5B	stableB
																										8	0.0218519	TS5B	stableB
																										9	0.0185185	TS5B	stableB
																										10	0.0159259	TS5B	stableB
																										11	0.0153704	TS5B	stableB
																										12	0.0138889	TS5B	stableB
																										13	0.0133333	TS5B	stableB
																										14	0.012963	TS5B	stableB
																										15	0.0107407	TS5B	stableB
																										16	0.0103704	TS5B	stableB
																										17	0.00759259	TS5B	stableB
																										18	0.00740741	TS5B	stableB
																										19	0.00666667	TS5B	stableB
																										20	0.00462963	TS5B	stableB
																										21	0.00425926	TS5B	stableB
																										22	0.00425926	TS5B	stableB
																										23	0.0037037	TS5B	stableB
																										24	0.0037037	TS5B	stableB
																										25	0.0037037	TS5B	stableB
																										26	0.00333333	TS5B	stableB
																										27	0.00277778	TS5B	stableB
																										28	0.00240741	TS5B	stableB
																										29	0.00222222	TS5B	stableB
																										30	0.00203704	TS5B	stableB
[truncated: 22 more columns]

## Sheet: Figure 8
	Figure 8a	Samples number of cells and clones					Figure 8b	Samples cell type abundance				Figure 8c	Samples isotype abundance				Figure 8def	Mutation frequnecy vs CDR3 length per cell								Figure 8g	CDR3 amino−acid information content					Figure 8h	Expanded clones cell types						Figure 8i	Expanded clones isotypes
	sample	size	id	id2			sample	frac	cell_type			sample	frac	isotype			sample	isotype	cell_type	mu_freq	cdr3_aa_length	expanded_clone				aa	CHEMISTRY	fraction	id			sample	frac	total	n_clone	cell_type			sample	frac	total	n_clone	isotype
	NS0A	911	no-toci-stable	Number of cells			NS0A	0.378705	Memory B			NS0A	0.0867179	IGHA			TS2B	IGHG	Plasma cells	0	21	cells in not-expanded clones				A	Hydrophobic	0.0114968	toci-progressive			NS0A	0.305085	59	4	Memory B			NS0A	0	59	4	IGHA
	NS0B	333	no-toci-stable	Number of cells			NS0B	0.351351	Memory B			NS0B	0.0660661	IGHA			TS2B	IGHM	Memory B	0	21	cells in not-expanded clones				A	Hydrophobic	0.0250389	no-toci-stable			NS0B	0.0909091	33	3	Memory B			NS0B	0	33	3	IGHA
	NS1A	451	no-toci-stable	Number of cells			NS1A	0.155211	Memory B			NS1A	0.388027	IGHA			TS2B	IGHM	Memory B	0.00292398	19	cells in not-expanded clones				A	Hydrophobic	0.00221892	toci-stable			NS1A	0	189	4	Memory B			NS1A	0.751323	189	4	IGHA
	NS1B	756	no-toci-stable	Number of cells			NS1B	0.304233	Memory B			NS1B	0.109788	IGHA			TS2A	IGHM	Memory B	0.0449102	14	cells in not-expanded clones				C	Polar	0.00018823	toci-progressive			NS1B	0.0769231	26	1	Memory B			NS1B	0.5	26	1	IGHA
	TP6A	228	toci-progressive	Number of cells			TP6A	0.118421	Memory B			TP6A	0.324561	IGHA			TS2B	IGHM	Plasma cells	0	19	cells in not-expanded clones				C	Polar	-0.000280232	no-toci-stable			TP6A	0	11	1	Memory B			TP6A	0.181818	11	1	IGHA
	TP6B	98	toci-progressive	Number of cells			TP6B	0.428571	Memory B			TP6B	0.183673	IGHA			TS2B	IGHM	Memory B	0	19	cells in not-expanded clones				C	Polar	0.00228364	toci-stable			TP6B	0	9	1	Memory B			TP6B	0	9	1	IGHA
	TP7A	923	toci-progressive	Number of cells			TP7A	0.407367	Memory B			TP7A	0.0173348	IGHA			TS2B	IGHG	Plasma cells	0.0764706	19	cells in not-expanded clones				D	Acidic	0.0150181	toci-progressive			TP7A	0.464435	717	1	Memory B			TP7A	0	717	1	IGHA
	TP7B	74	toci-progressive	Number of cells			TP7B	0.445946	Memory B			TP7B	0.135135	IGHA			TS2B	IGHM	Memory B	0	19	cells in not-expanded clones				D	Acidic	0.0250344	no-toci-stable			TP7B	0.75	24	1	Memory B			TP7B	0	24	1	IGHA
	TP8B	243	toci-progressive	Number of cells			TP8B	0.358025	Memory B			TP8B	0.0452675	IGHA			TS2B	IGHG	Plasma cells	0.00589971	18	cells in not-expanded clones				D	Acidic	-0.00379353	toci-stable			TP8B	0	8	1	Memory B			TP8B	0	8	1	IGHA
	TP9B	47	toci-progressive	Number of cells			TP9B	0.297872	Memory B			TP9B	0.0425532	IGHA			TS2B	IGHG	Plasma cells	0.00589971	18	cells in not-expanded clones				E	Acidic	0.0145667	toci-progressive			TS2A	0	14	2	Memory B			TS2A	0.0714286	14	2	IGHA
	TS2A	198	toci-stable	Number of cells			TS2A	0.0454545	Memory B			TS2A	0.0505051	IGHA			TS2B	IGHM	Memory B	0.0662651	18	cells in not-expanded clones				E	Acidic	-0.00936047	no-toci-stable			TS2B	0.0454545	22	1	Memory B			TS2B	0	22	1	IGHA
	TS2B	184	toci-stable	Number of cells			TS2B	0.13587	Memory B			TS2B	0.13587	IGHA			TS2B	IGHM	Memory B	0	18	cells in not-expanded clones				E	Acidic	0.0023924	toci-stable			TS3A	0	7	1	Memory B			TS3A	0	7	1	IGHA
	TS3A	298	toci-stable	Number of cells			TS3A	0.379195	Memory B			TS3A	0.171141	IGHA			TS2B	IGHG	Plasma cells	0.058651	28	cells in not-expanded clones				F	Hydrophobic	-0.00612083	toci-progressive			TS4B	0	11	1	Memory B			TS4B	0	11	1	IGHA
	TS3B	921	toci-stable	Number of cells			TS3B	0.319218	Memory B			TS3B	0.0933768	IGHA			TS2A	IGHG	Plasma cells	0.0735294	28	cells in not-expanded clones				F	Hydrophobic	0.0176047	no-toci-stable			TS5A	0.411765	17	2	Memory B			TS5A	0.0588235	17	2	IGHA
	TS4A	38	toci-stable	Number of cells			TS4A	0.263158	Memory B			TS4A	0.184211	IGHA			TS2B	IGHM	Plasma cells	0	20	cells in not-expanded clones				F	Hydrophobic	0.000395596	toci-stable			TS5B	0.2	10	1	Memory B			TS5B	0	10	1	IGHA
	TS4B	1052	toci-stable	Number of cells			TS4B	0.195817	Memory B			TS4B	0.105513	IGHA			TS2B	IGHM	Memory B	0	20	cells in not-expanded clones				G	Polar	-0.0132386	toci-progressive			NS0A	0	59	4	Naive B			NS0A	1	59	4	IGHM
	TS5A	149	toci-stable	Number of cells			TS5A	0.174497	Memory B			TS5A	0.127517	IGHA			TS2B	IGHG	Plasma cells	0	20	cells in not-expanded clones				G	Polar	0.00192792	no-toci-stable			NS0B	0	33	3	Naive B			NS0B	0.757576	33	3	IGHM
	TS5B	273	toci-stable	Number of cells			TS5B	0.278388	Memory B			TS5B	0.124542	IGHA			TS2B	IGHM	Memory B	0	22	cells in not-expanded clones				G	Polar	-0.00648323	toci-stable			NS1A	0	189	4	Naive B			NS1A	0.015873	189	4	IGHM
	NS0A	784	no-toci-stable	Number of clones			NS0A	0.499451	Naive B			NS0A	0.844127	IGHM			TS2B	IGHG	Plasma cells	0.0295858	22	cells in not-expanded clones				H	Basic	0.0130108	toci-progressive			NS1B	0	26	1	Naive B			NS1B	0	26	1	IGHM
	NS0B	277	no-toci-stable	Number of clones			NS0B	0.48048	Naive B			NS0B	0.831832	IGHM			TS2B	IGHG	Plasma cells	0.0266272	22	cells in not-expanded clones				H	Basic	0.00294067	no-toci-stable			TP6A	0	11	1	Naive B			TP6A	0	11	1	IGHM
	NS1A	252	no-toci-stable	Number of clones			NS1A	0.208426	Naive B			NS1A	0.325942	IGHM			TS2A	IGHG	Plasma cells	0.0295858	22	cells in expanded clones				H	Basic	-0.00136609	toci-stable			TP6B	0	9	1	Naive B			TP6B	1	9	1	IGHM
	NS1B	713	no-toci-stable	Number of clones			NS1B	0.585979	Naive B			NS1B	0.731481	IGHM			TS2A	IGHG	Plasma cells	0.0295858	22	cells in expanded clones				I	Hydrophobic	0.00908234	toci-progressive			TP7A	0.535565	717	1	Naive B			TP7A	0.902371	717	1	IGHM
	TP6A	207	toci-progressive	Number of clones			TP6A	0.381579	Naive B			TP6A	0.425439	IGHM			TS2A	IGHG	Plasma cells	0.0266272	22	cells in expanded clones				I	Hydrophobic	-0.0259288	no-toci-stable			TP7B	0.25	24	1	Naive B			TP7B	1	24	1	IGHM
	TP6B	89	toci-progressive	Number of clones			TP6B	0.295918	Naive B			TP6B	0.438776	IGHM			TS2A	IGHG	Plasma cells	0.0384615	22	cells in expanded clones				I	Hydrophobic	-0.00201478	toci-stable			TP8B	0	8	1	Naive B			TP8B	0	8	1	IGHM
	TP7A	199	toci-progressive	Number of clones			TP7A	0.587216	Naive B			TP7A	0.80065	IGHM			TS2A	IGHG	Plasma cells	0.0384615	22	cells in expanded clones				K	Basic	-0.0186565	toci-progressive			TS2A	0	14	2	Naive B			TS2A	0.357143	14	2	IGHM
	TP7B	47	toci-progressive	Number of clones			TP7B	0.432432	Naive B			TP7B	0.72973	IGHM			TS2A	IGHG	Plasma cells	0.0414201	22	cells in expanded clones				K	Basic	0.00251568	no-toci-stable			TS2B	0	22	1	Naive B			TS2B	0	22	1	IGHM
	TP8B	231	toci-progressive	Number of clones			TP8B	0.510288	Naive B			TP8B	0.699588	IGHM			TS2A	IGHG	Plasma cells	0.0680473	22	cells in expanded clones				K	Basic	-0.00147148	toci-stable			TS3A	0	7	1	Naive B			TS3A	0	7	1	IGHM
	TP9B	46	toci-progressive	Number of clones			TP9B	0.659574	Naive B			TP9B	0.723404	IGHM			TS2A	IGHG	Plasma cells	0.0680473	22	cells in expanded clones				L	Hydrophobic	0.021522	toci-progressive			TS4B	0	11	1	Naive B			TS4B	0	11	1	IGHM
	TS2A	178	toci-stable	Number of clones			TS2A	0.80303	Naive B			TS2A	0.772727	IGHM			TS2A	IGHG	Plasma cells	0.109467	22	cells in not-expanded clones				L	Hydrophobic	-0.0211827	no-toci-stable			TS5A	0.0588235	17	2	Naive B			TS5A	0.470588	17	2	IGHM
	TS2B	141	toci-stable	Number of clones			TS2B	0.418478	Naive B			TS2B	0.467391	IGHM			TS2A	IGHM	Plasma cells	0.0739645	15	cells in not-expanded clones				L	Hydrophobic	-0.00553543	toci-stable			TS5B	0	10	1	Naive B			TS5B	0	10	1	IGHM
	TS3A	281	toci-stable	Number of clones			TS3A	0.362416	Naive B			TS3A	0.315436	IGHM			TS2B	IGHG	Memory B	0.136364	15	cells in not-expanded clones				M	Hydrophobic	0.00805401	toci-progressive			NS0A	0.694915	59	4	Plasma cells			NS0A	0	59	4	IGHG
	TS3B	890	toci-stable	Number of clones			TS3B	0.604777	Naive B			TS3B	0.537459	IGHM			TS2B	IGHG	Plasma cells	0	15	cells in not-expanded clones				M	Hydrophobic	0.00375878	no-toci-stable			NS0B	0.909091	33	3	Plasma cells			NS0B	0.242424	33	3	IGHG
	TS4A	35	toci-stable	Number of clones			TS4A	0.631579	Naive B			TS4A	0.657895	IGHM			TS2B	IGHG	Plasma cells	0.0030581	15	cells in not-expanded clones				M	Hydrophobic	-3.03308e-05	toci-stable			NS1A	1	189	4	Plasma cells			NS1A	0.232804	189	4	IGHG
	TS4B	1004	toci-stable	Number of clones			TS4B	0.691065	Naive B			TS4B	0.727186	IGHM			TS2B	IGHG	Plasma cells	0.00892857	14	cells in not-expanded clones				N	Neutral	0.00500041	toci-progressive			NS1B	0.923077	26	1	Plasma cells			NS1B	0.5	26	1	IGHG
	TS5A	114	toci-stable	Number of clones			TS5A	0.52349	Naive B			TS5A	0.630872	IGHM			TS2B	IGHM	Memory B	0.0521739	15	cells in not-expanded clones				N	Neutral	0.0119504	no-toci-stable			TP6A	1	11	1	Plasma cells			TP6A	0.818182	11	1	IGHG
	TS5B	251	toci-stable	Number of clones			TS5B	0.516484	Naive B			TS5B	0.677656	IGHM			TS2B	IGHG	Memory B	0.0443787	14	cells in not-expanded clones				N	Neutral	0.0069132	toci-stable			TP6B	1	9	1	Plasma cells			TP6B	0	9	1	IGHG
							NS0A	0.121844	Plasma cells			NS0A	0.0351262	IGHG			TS2B	IGHG	Plasma cells	0.109467	12	cells in not-expanded clones				P	Hydrophobic	-0.00816302	toci-progressive			TP7A	0	717	1	Plasma cells			TP7A	0	717	1	IGHG
							NS0B	0.168168	Plasma cells			NS0B	0.0540541	IGHG			TS2B	IGHM	Memory B	0	12	cells in not-expanded clones				P	Hydrophobic	-0.016729	no-toci-stable			TP7B	0	24	1	Plasma cells			TP7B	0	24	1	IGHG
							NS1A	0.636364	Plasma cells			NS1A	0.261641	IGHG			TS2B	IGHM	Memory B	0	12	cells in not-expanded clones				P	Hydrophobic	0.000245778	toci-stable			TP8B	1	8	1	Plasma cells			TP8B	1	8	1	IGHG
							NS1B	0.109788	Plasma cells			NS1B	0.116402	IGHG			TS2B	IGHG	Plasma cells	0.155425	14	cells in not-expanded clones				Q	Neutral	-0.0160591	toci-progressive			TS2A	1	14	2	Plasma cells			TS2A	0.571429	14	2	IGHG
							TP6A	0.5	Plasma cells			TP6A	0.232456	IGHG			TS2A	IGHM	Memory B	0.123123	11	cells in not-expanded clones				Q	Neutral	-0.0122121	no-toci-stable			TS2B	0.954545	22	1	Plasma cells			TS2B	1	22	1	IGHG
							TP6B	0.27551	Plasma cells			TP6B	0.295918	IGHG			TS2A	IGHM	Memory B	0	11	cells in not-expanded clones				Q	Neutral	0.0014393	toci-stable			TS3A	1	7	1	Plasma cells			TS3A	1	7	1	IGHG
							TP7A	0.00541712	Plasma cells			TP7A	0.0216685	IGHG			TS2B	IGHM	Plasma cells	0.0364742	11	cells in not-expanded clones				R	Basic	0.00496898	toci-progressive			TS4B	1	11	1	Plasma cells			TS4B	1	11	1	IGHG
							TP7B	0.121622	Plasma cells			TP7B	0.0540541	IGHG			TS2B	IGHM	Plasma cells	0.0364742	11	cells in not-expanded clones				R	Basic	0.00366347	no-toci-stable			TS5A	0.529412	17	2	Plasma cells			TS5A	0.470588	17	2	IGHG
							TP8B	0.131687	Plasma cells			TP8B	0.205761	IGHG			TS2B	IGHM	Plasma cells	0.0364742	11	cells in not-expanded clones				R	Basic	0.000739769	toci-stable			TS5B	0.8	10	1	Plasma cells			TS5B	1	10	1	IGHG
							TP9B	0.0425532	Plasma cells			TP9B	0.148936	IGHG			TS2B	IGHM	Plasma cells	0.0364742	11	cells in not-expanded clones				S	Polar	0.00435269	toci-progressive										NS0A	0	59	4	IGHD
							TS2A	0.151515	Plasma cells			TS2A	0.0808081	IGHG			TS2A	IGHM	Plasma cells	0.0364742	11	cells in expanded clones				S	Polar	0.00552803	no-toci-stable										NS0B	0	33	3	IGHD
							TS2B	0.445652	Plasma cells			TS2B	0.315217	IGHG			TS2A	IGHM	Plasma cells	0.0364742	11	cells in expanded clones				S	Polar	0.00876557	toci-stable										NS1A	0	189	4	IGHD
							TS3A	0.258389	Plasma cells			TS3A	0.38255	IGHG			TS2A	IGHM	Plasma cells	0.0364742	11	cells in expanded clones				T	Polar	-0.0333844	toci-progressive										NS1B	0	26	1	IGHD
							TS3B	0.0760043	Plasma cells			TS3B	0.255157	IGHG			TS2A	IGHM	Plasma cells	0.0364742	11	cells in expanded clones				T	Polar	-0.0108321	no-toci-stable										TP6A	0	11	1	IGHD
							TS4A	0.105263	Plasma cells			TS4A	0.0789474	IGHG			TS2A	IGHM	Plasma cells	0.0364742	11	cells in expanded clones				T	Polar	0.00177883	toci-stable										TP6B	0	9	1	IGHD
							TS4B	0.113118	Plasma cells			TS4B	0.0741445	IGHG			TS2A	IGHM	Plasma cells	0	11	cells in not-expanded clones				V	Hydrophobic	0.0217712	toci-progressive										TP7A	0.097629	717	1	IGHD
							TS5A	0.302013	Plasma cells			TS5A	0.194631	IGHG			TS2B	IGHG	Plasma cells	0.0783133	11	cells in not-expanded clones				V	Hydrophobic	-0.00330091	no-toci-stable										TP7B	0	24	1	IGHD
							TS5B	0.205128	Plasma cells			TS5B	0.128205	IGHG			TS2B	IGHG	Plasma cells	0.074184	14	cells in not-expanded clones				V	Hydrophobic	-0.00856573	toci-stable										TP8B	0	8	1	IGHD
												NS0A	0.0340285	IGHD			TS2B	IGHG	Plasma cells	0.074184	14	cells in not-expanded clones				W	Hydrophobic	-0.0179187	toci-progressive										TS2A	0	14	2	IGHD
												NS0B	0.048048	IGHD			TS2B	IGHM	Memory B	0	11	cells in not-expanded clones				W	Hydrophobic	0.0124552	no-toci-stable										TS2B	0	22	1	IGHD
												NS1A	0.0243902	IGHD			TS2A	IGHG	Memory B	0.0543807	16	cells in not-expanded clones				W	Hydrophobic	0.000639124	toci-stable										TS3A	0	7	1	IGHD
												NS1B	0.042328	IGHD			TS2B	IGHG	Plasma cells	0.00299401	14	cells in not-expanded clones				Y	Polar	0.0331058	toci-progressive										TS4B	0	11	1	IGHD
												TP6A	0.0175439	IGHD			TS2B	IGHM	Memory B	0.00890208	16	cells in not-expanded clones				Y	Polar	0.0236083	no-toci-stable										TS5A	0	17	2	IGHD
												TP6B	0.0816327	IGHD			TS2B	IGHG	Plasma cells	0.00892857	16	cells in not-expanded clones				Y	Polar	0.00405923	toci-stable										TS5B	0	10	1	IGHD
												TP7A	0.160347	IGHD			TS2B	IGHG	Plasma cells	0.00892857	16	cells in not-expanded clones
												TP7B	0.0810811	IGHD			TS2B	IGHG	Memory B	0	16	cells in not-expanded clones
												TP8B	0.0493827	IGHD			TS2A	IGHG	Plasma cells	0.101796	16	cells in not-expanded clones
												TP9B	0.0851064	IGHD			TS2A	IGHG	Plasma cells	0.0688623	16	cells in not-expanded clones
												TS2A	0.0959596	IGHD			TS2B	IGHG	Plasma cells	0.00581395	16	cells in not-expanded clones
												TS2B	0.0815217	IGHD			TS2A	IGHM	Plasma cells	0	24	cells in not-expanded clones
												TS3A	0.130872	IGHD			TS2B	IGHG	Plasma cells	0	24	cells in not-expanded clones
												TS3B	0.114007	IGHD			TS2A	IGHM	Memory B	0.0177515	9	cells in not-expanded clones
												TS4A	0.0789474	IGHD			TS2B	IGHG	Plasma cells	0.112069	30	cells in not-expanded clones
												TS4B	0.0931559	IGHD			TS2B	IGHG	Plasma cells	0.112069	30	cells in not-expanded clones
												TS5A	0.0402685	IGHD			TS2B	IGHG	Plasma cells	0.112069	30	cells in not-expanded clones
												TS5B	0.0695971	IGHD			TS2B	IGHG	Plasma cells	0.112069	30	cells in not-expanded clones
																	TS2A	IGHG	Plasma cells	0.080597	14	cells in not-expanded clones
																	TS2B	IGHG	Plasma cells	0	14	cells in expanded clones
																	TS2B	IGHG	Plasma cells	0	14	cells in expanded clones
																	TS2B	IGHG	Plasma cells	0	14	cells in expanded clones
																	TS2B	IGHG	Plasma cells	0	14	cells in expanded clones
																	TS2B	IGHG	Plasma cells	0	14	cells in expanded clones
																	TS2B	IGHG	Plasma cells	0	14	cells in expanded clones
																	TS2B	IGHG	Plasma cells	0	14	cells in expanded clones
																	TS2B	IGHG	Plasma cells	0	14	cells in expanded clones
																	TS2B	IGHG	Plasma cells	0	14	cells in expanded clones
																	TS2B	IGHG	Plasma cells	0	14	cells in expanded clones
																	TS2B	IGHG	Plasma cells	0	14	cells in expanded clones
																	TS2B	IGHG	Plasma cells	0	14	cells in expanded clones
																	TS2B	IGHG	Plasma cells	0	14	cells in expanded clones
																	TS2B	IGHG	Plasma cells	0	14	cells in expanded clones
																	TS2B	IGHG	Plasma cells	0	14	cells in expanded clones
																	TS2B	IGHG	Plasma cells	0	14	cells in expanded clones
																	TS2B	IGHG	Plasma cells	0	14	cells in expanded clones
																	TS2B	IGHG	Plasma cells	0	14	cells in expanded clones
																	TS2B	IGHG	Plasma cells	0	14	cells in expanded clones
																	TS2B	IGHG	Plasma cells	0	14	cells in expanded clones
																	TS2B	IGHG	Plasma cells	0	14	cells in expanded clones
																	TS2B	IGHG	Memory B	0	14	cells in expanded clones
																	TS2B	IGHG	Memory B	0.00294118	13	cells in not-expanded clones
																	TS2B	IGHM	Memory B	0.0648968	14	cells in not-expanded clones
																	TS2A	IGHM	Memory B	0.00879765	13	cells in not-expanded clones
																	TS2B	IGHG	Plasma cells	0.107872	13	cells in not-expanded clones
																	TS2B	IGHG	Plasma cells	0.107872	13	cells in not-expanded clones
																	TS2B	IGHM	Memory B	0	14	cells in not-expanded clones
																	TS2A	IGHG	Memory B	0.146789	10	cells in not-expanded clones
																	TS2B	IGHM	Memory B	0.00882353	14	cells in not-expanded clones
																	TS2B	IGHG	Plasma cells	0.0852941	10	cells in not-expanded clones
																	TS2B	IGHG	Plasma cells	0.00584795	10	cells in not-expanded clones
																	TS2B	IGHG	Memory B	0	10	cells in not-expanded clones
																	TS2B	IGHG	Plasma cells	0	17	cells in not-expanded clones
																	TS2A	IGHG	Plasma cells	0.0591549	17	cells in not-expanded clones
																	TS2B	IGHG	Plasma cells	0.0348837	17	cells in not-expanded clones
																	TS3A	IGHG	Plasma cells	0.0825959	18	cells in not-expanded clones
																	TS3A	IGHG	Plasma cells	0.0973451	18	cells in not-expanded clones
																	TS3B	IGHG	Plasma cells	0	18	cells in not-expanded clones
																	TS3B	IGHG	Memory B	0.091716	18	cells in not-expanded clones
																	TS3B	IGHG	Memory B	0.0762463	18	cells in not-expanded clones
																	TS3A	IGHG	Memory B	0.0511364	18	cells in not-expanded clones
																	TS3B	IGHG	Memory B	0.0288184	18	cells in not-expanded clones
																	TS3B	IGHG	Memory B	0.0567164	16	cells in not-expanded clones
																	TS3B	IGHG	Plasma cells	0.0847458	18	cells in not-expanded clones
																	TS3B	IGHG	Plasma cells	0.0847458	18	cells in not-expanded clones
																	TS3B	IGHG	Memory B	0.0235988	18	cells in not-expanded clones
																	TS3B	IGHM	Memory B	0	18	cells in not-expanded clones
																	TS3B	IGHG	Memory B	0.190635	18	cells in not-expanded clones
																	TS3B	IGHG	Memory B	0.0486322	18	cells in not-expanded clones
																	TS3B	IGHG	Memory B	0.0859599	18	cells in not-expanded clones
																	TS3B	IGHG	Memory B	0.0703812	18	cells in not-expanded clones
																	TS3B	IGHG	Plasma cells	0.0860534	18	cells in not-expanded clones
																	TS3A	IGHG	Memory B	0.0350877	18	cells in not-expanded clones
																	TS3B	IGHG	Memory B	0	18	cells in not-expanded clones
																	TS3B	IGHG	Memory B	0.113703	18	cells in not-expanded clones
																	TS3A	IGHG	Memory B	0.127273	20	cells in not-expanded clones
																	TS3A	IGHM	Memory B	0.00295858	16	cells in not-expanded clones
																	TS3A	IGHM	Plasma cells	0.00852273	20	cells in not-expanded clones
																	TS3B	IGHG	Memory B	0.118343	20	cells in not-expanded clones
																	TS3B	IGHG	Memory B	0.0322581	20	cells in not-expanded clones
																	TS3B	IGHG	Plasma cells	0.132948	20	cells in not-expanded clones
																	TS3A	IGHM	Plasma cells	0.00295858	16	cells in not-expanded clones
																	TS3B	IGHG	Memory B	0.102941	20	cells in not-expanded clones
																	TS3A	IGHG	Memory B	0.0261628	20	cells in not-expanded clones
																	TS3B	IGHG	Memory B	0.0778098	20	cells in not-expanded clones
																	TS3B	IGHM	Memory B	0.0558824	20	cells in not-expanded clones
																	TS3B	IGHG	Memory B	0.11276	20	cells in not-expanded clones
																	TS3B	IGHG	Plasma cells	0	20	cells in not-expanded clones
																	TS3B	IGHM	Memory B	0.0235294	20	cells in not-expanded clones
																	TS3A	IGHG	Plasma cells	0.0235988	20	cells in not-expanded clones
																	TS3B	IGHG	Plasma cells	0.00291545	20	cells in not-expanded clones
																	TS3B	IGHG	Plasma cells	0	20	cells in not-expanded clones
																	TS3B	IGHG	Memory B	0.151335	20	cells in not-expanded clones
																	TS3A	IGHG	Memory B	0.0463768	20	cells in not-expanded clones
																	TS3B	IGHG	Memory B	0.10596	20	cells in not-expanded clones
																	TS3B	IGHG	Memory B	0.0855457	20	cells in not-expanded clones
																	TS3A	IGHG	Plasma cells	0.104956	21	cells in not-expanded clones
																	TS3A	IGHG	Memory B	0.0540541	21	cells in not-expanded clones
																	TS3B	IGHG	Memory B	0.147929	21	cells in not-expanded clones
																	TS3B	IGHG	Memory B	0.045977	16	cells in not-expanded clones
																	TS3A	IGHG	Memory B	0.145833	21	cells in not-expanded clones
																	TS3B	IGHG	Memory B	0.141141	21	cells in not-expanded clones
																	TS3B	IGHG	Memory B	0.0860534	21	cells in not-expanded clones
																	TS3B	IGHG	Memory B	0.0948012	21	cells in not-expanded clones
																	TS3B	IGHG	Plasma cells	0.0295858	21	cells in not-expanded clones
																	TS3B	IGHG	Memory B	0.0181818	21	cells in not-expanded clones
																	TS3A	IGHG	Plasma cells	0	24	cells in not-expanded clones
																	TS3B	IGHG	Memory B	0.0362538	24	cells in not-expanded clones
																	TS3B	IGHG	Memory B	0.0524781	24	cells in not-expanded clones
																	TS3B	IGHG	Memory B	0.0654762	24	cells in not-expanded clones
																	TS3A	IGHM	Plasma cells	0.0736196	5	cells in not-expanded clones
																	TS3B	IGHG	Memory B	0.00872093	23	cells in not-expanded clones
																	TS3B	IGHG	Plasma cells	0	16	cells in not-expanded clones
																	TS3B	IGHM	Memory B	0.0344828	23	cells in not-expanded clones
																	TS3B	IGHG	Memory B	0.0350877	16	cells in not-expanded clones
																	TS3B	IGHG	Plasma cells	0.00289855	23	cells in not-expanded clones
																	TS3B	IGHG	Memory B	0	23	cells in not-expanded clones
																	TS3B	IGHG	Memory B	0.237179	23	cells in not-expanded clones
																	TS3B	IGHM	Memory B	0.0707965	23	cells in not-expanded clones
																	TS3B	IGHG	Memory B	0.106383	7	cells in not-expanded clones
																	TS3B	IGHG	Memory B	0.0443787	16	cells in not-expanded clones
																	TS3B	IGHG	Plasma cells	0.119534	16	cells in not-expanded clones
																	TS3A	IGHG	Plasma cells	0.0932945	16	cells in not-expanded clones
																	TS3A	IGHG	Plasma cells	0.10084	16	cells in not-expanded clones
																	TS3A	IGHG	Plasma cells	0.110787	16	cells in not-expanded clones
																	TS3B	IGHG	Memory B	0.0689655	16	cells in not-expanded clones
																	TS3A	IGHG	Plasma cells	0.114804	16	cells in not-expanded clones
																	TS3B	IGHG	Memory B	0.058651	16	cells in not-expanded clones
																	TS3B	IGHG	Memory B	0.0647059	16	cells in not-expanded clones
																	TS3B	IGHG	Memory B	0.0116279	16	cells in not-expanded clones
																	TS3B	IGHG	Plasma cells	0	16	cells in not-expanded clones
																	TS3A	IGHM	Memory B	0.0233918	16	cells in not-expanded clones
																	TS3A	IGHG	Memory B	0.0115942	12	cells in not-expanded clones
																	TS3B	IGHG	Plasma cells	0.125	16	cells in not-expanded clones
																	TS3B	IGHG	Plasma cells	0.125	16	cells in not-expanded clones
																	TS3B	IGHG	Plasma cells	0.125	16	cells in not-expanded clones
																	TS3B	IGHG	Plasma cells	0.125	16	cells in not-expanded clones
																	TS3A	IGHG	Plasma cells	0.125	16	cells in expanded clones
																	TS3A	IGHG	Plasma cells	0.1	16	cells in expanded clones
																	TS3A	IGHG	Plasma cells	0.1	16	cells in expanded clones
																	TS3A	IGHG	Plasma cells	0.126471	16	cells in expanded clones
																	TS3A	IGHG	Plasma cells	0.126471	16	cells in expanded clones
																	TS3A	IGHG	Plasma cells	0.117647	16	cells in expanded clones
																	TS3A	IGHG	Plasma cells	0.120588	16	cells in expanded clones
																	TS3B	IGHM	Memory B	0	16	cells in not-expanded clones
																	TS3B	IGHG	Plasma cells	0	16	cells in not-expanded clones
																	TS3A	IGHG	Memory B	0.0703812	16	cells in not-expanded clones
																	TS3A	IGHG	Plasma cells	0.0958084	12	cells in not-expanded clones
																	TS3B	IGHG	Memory B	0.109091	16	cells in not-expanded clones
																	TS3A	IGHG	Memory B	0.0353982	16	cells in not-expanded clones
																	TS3B	IGHM	Memory B	0.0116959	16	cells in not-expanded clones
																	TS3B	IGHG	Memory B	0.0307692	16	cells in not-expanded clones
																	TS3B	IGHG	Memory B	0.0693642	16	cells in not-expanded clones
																	TS3B	IGHG	Memory B	0.0761905	16	cells in not-expanded clones
																	TS3B	IGHG	Memory B	0.0334347	16	cells in not-expanded clones
																	TS3A	IGHG	Memory B	0	16	cells in not-expanded clones
																	TS3B	IGHG	Plasma cells	0.0739645	16	cells in not-expanded clones
																	TS3B	IGHG	Memory B	0.072	16	cells in not-expanded clones
																	TS3B	IGHG	Plasma cells	0.0148368	16	cells in not-expanded clones
																	TS3B	IGHG	Plasma cells	0.0148368	16	cells in not-expanded clones
																	TS3B	IGHG	Plasma cells	0.0148368	16	cells in not-expanded clones
																	TS3A	IGHG	Plasma cells	0.0148368	16	cells in not-expanded clones
																	TS3B	IGHM	Memory B	0	16	cells in not-expanded clones
																	TS3A	IGHG	Memory B	0.0597015	16	cells in not-expanded clones
																	TS3B	IGHG	Memory B	0.00299401	16	cells in not-expanded clones
																	TS3A	IGHG	Memory B	0	16	cells in not-expanded clones
																	TS3A	IGHG	Memory B	0.0736196	12	cells in not-expanded clones
																	TS3B	IGHG	Memory B	0.11437	16	cells in not-expanded clones
																	TS3B	IGHG	Memory B	0.114035	12	cells in not-expanded clones
																	TS3A	IGHG	Memory B	0.0202899	17	cells in not-expanded clones
																	TS3B	IGHG	Memory B	0.0977011	12	cells in not-expanded clones
																	TS3B	IGHG	Plasma cells	0.106825	17	cells in not-expanded clones
																	TS3B	IGHG	Memory B	0.0943953	17	cells in not-expanded clones
																	TS3B	IGHM	Memory B	0	17	cells in not-expanded clones
																	TS3B	IGHG	Memory B	0.0860534	17	cells in not-expanded clones
																	TS3A	IGHG	Plasma cells	0	17	cells in not-expanded clones
																	TS3A	IGHG	Plasma cells	0	17	cells in not-expanded clones
																	TS3A	IGHG	Plasma cells	0.00280899	17	cells in not-expanded clones
																	TS3A	IGHG	Plasma cells	0.0705882	17	cells in not-expanded clones
																	TS3A	IGHG	Memory B	0.189911	17	cells in not-expanded clones
																	TS3B	IGHG	Plasma cells	0.0811594	17	cells in not-expanded clones
																	TS3A	IGHG	Plasma cells	0.00289855	17	cells in not-expanded clones
																	TS3B	IGHG	Plasma cells	0.0775862	17	cells in not-expanded clones
																	TS3B	IGHG	Memory B	0.115727	17	cells in not-expanded clones
																	TS3A	IGHG	Memory B	0.0349854	17	cells in not-expanded clones
																	TS3B	IGHG	Memory B	0.0771513	17	cells in not-expanded clones
																	TS3B	IGHG	Memory B	0.0463768	17	cells in not-expanded clones
																	TS3B	IGHG	Memory B	0.0787172	17	cells in not-expanded clones
																	TS3B	IGHG	Plasma cells	0.091716	17	cells in not-expanded clones
																	TS3B	IGHG	Memory B	0.14956	17	cells in not-expanded clones
																	TS3B	IGHM	Memory B	0	17	cells in not-expanded clones
																	TS3B	IGHG	Memory B	0.0612245	17	cells in not-expanded clones
																	TS3B	IGHG	Memory B	0.0617647	17	cells in not-expanded clones
																	TS3A	IGHG	Memory B	0.0465116	17	cells in not-expanded clones
																	TS3A	IGHG	Memory B	0.0442478	17	cells in not-expanded clones
																	TS3B	IGHG	Memory B	0.0441176	17	cells in not-expanded clones
																	TS3B	IGHG	Plasma cells	0	17	cells in not-expanded clones
																	TS3B	IGHG	Plasma cells	0	17	cells in not-expanded clones
																	TS3A	IGHM	Plasma cells	0.00298507	15	cells in not-expanded clones
																	TS3A	IGHM	Memory B	0.0119403	15	cells in not-expanded clones
																	TS3A	IGHM	Memory B	0.0178571	15	cells in not-expanded clones
																	TS3B	IGHG	Memory B	0.15	15	cells in not-expanded clones
																	TS3B	IGHG	Memory B	0.0906433	12	cells in not-expanded clones
																	TS3B	IGHG	Memory B	0.131737	15	cells in not-expanded clones
																	TS3B	IGHG	Memory B	0.0469208	15	cells in not-expanded clones
																	TS3B	IGHG	Memory B	0.0589971	15	cells in not-expanded clones
																	TS3B	IGHG	Memory B	0.0396341	12	cells in not-expanded clones
																	TS3B	IGHG	Memory B	0.0750751	15	cells in not-expanded clones
																	TS3A	IGHG	Memory B	0.127273	15	cells in not-expanded clones
																	TS3B	IGHG	Memory B	0.104167	15	cells in not-expanded clones
																	TS3B	IGHG	Memory B	0.0666667	15	cells in not-expanded clones
																	TS3A	IGHM	Plasma cells	0	15	cells in not-expanded clones
																	TS3B	IGHM	Memory B	0	15	cells in not-expanded clones
																	TS3B	IGHG	Memory B	0.145695	15	cells in not-expanded clones
																	TS3B	IGHG	Memory B	0	12	cells in not-expanded clones
																	TS3B	IGHG	Memory B	0.0489914	15	cells in not-expanded clones
																	TS3B	IGHM	Memory B	0.00869565	15	cells in not-expanded clones
																	TS3A	IGHG	Plasma cells	0.0922619	15	cells in not-expanded clones
																	TS3A	IGHG	Memory B	0.00289855	15	cells in not-expanded clones
																	TS3B	IGHM	Memory B	0.0591716	15	cells in not-expanded clones
																	TS3A	IGHG	Memory B	0.0463768	15	cells in not-expanded clones
																	TS3B	IGHG	Memory B	0.0524781	15	cells in not-expanded clones
																	TS3B	IGHG	Memory B	0.0651558	15	cells in not-expanded clones
																	TS3B	IGHM	Memory B	0.00299401	15	cells in not-expanded clones
																	TS3A	IGHM	Plasma cells	0.0572289	15	cells in not-expanded clones
																	TS3B	IGHG	Memory B	0.0574713	15	cells in not-expanded clones
																	TS3B	IGHG	Memory B	0.0733138	15	cells in not-expanded clones
																	TS3B	IGHG	Memory B	0.0331492	15	cells in not-expanded clones
																	TS3B	IGHG	Memory B	0.115727	15	cells in not-expanded clones
																	TS3B	IGHM	Memory B	0.0351906	15	cells in not-expanded clones
																	TS3A	IGHG	Memory B	0.03207	15	cells in not-expanded clones
																	TS3A	IGHG	Memory B	0.0928144	15	cells in not-expanded clones
																	TS3B	IGHG	Memory B	0.10089	15	cells in not-expanded clones
																	TS3B	IGHG	Memory B	0	15	cells in not-expanded clones
																	TS3A	IGHG	Memory B	0.0825959	15	cells in not-expanded clones
																	TS3B	IGHM	Memory B	0.03207	15	cells in not-expanded clones
																	TS3B	IGHG	Memory B	0.122324	15	cells in not-expanded clones
																	TS3B	IGHG	Memory B	0.0479042	15	cells in not-expanded clones
																	TS3B	IGHG	Plasma cells	0.0626866	15	cells in not-expanded clones
																	TS3B	IGHG	Memory B	0.0507463	15	cells in not-expanded clones
																	TS3B	IGHG	Memory B	0.165165	15	cells in not-expanded clones
																	TS3A	IGHG	Memory B	0.0802469	15	cells in not-expanded clones
																	TS3B	IGHG	Memory B	0.0630631	15	cells in not-expanded clones
																	TS3A	IGHG	Memory B	0.139881	15	cells in not-expanded clones
																	TS3B	IGHG	Memory B	0.0204678	15	cells in not-expanded clones
																	TS3B	IGHG	Plasma cells	0.0898204	15	cells in not-expanded clones
																	TS3B	IGHG	Plasma cells	0.0898204	15	cells in not-expanded clones
																	TS3A	IGHG	Plasma cells	0	15	cells in not-expanded clones
																	TS3A	IGHG	Plasma cells	0.0830861	15	cells in not-expanded clones
																	TS3B	IGHG	Memory B	0.200599	15	cells in not-expanded clones
																	TS3B	IGHG	Memory B	0.0766962	8	cells in not-expanded clones
																	TS3B	IGHM	Memory B	0.0301205	8	cells in not-expanded clones
																	TS3B	IGHG	Plasma cells	0	8	cells in not-expanded clones
																	TS3A	IGHG	Memory B	0.201807	13	cells in not-expanded clones
																	TS3A	IGHM	Memory B	0	13	cells in not-expanded clones
																	TS3A	IGHG	Plasma cells	0	13	cells in not-expanded clones
																	TS3B	IGHG	Memory B	0.0262391	13	cells in not-expanded clones
																	TS3B	IGHG	Memory B	0.0680473	13	cells in not-expanded clones
																	TS3A	IGHG	Memory B	0.143713	13	cells in not-expanded clones
																	TS3B	IGHG	Memory B	0.160237	13	cells in not-expanded clones
																	TS3B	IGHG	Memory B	0.161812	13	cells in not-expanded clones
																	TS3B	IGHM	Memory B	0	13	cells in not-expanded clones
																	TS3B	IGHG	Memory B	0.0410557	13	cells in not-expanded clones
																	TS3A	IGHG	Memory B	0.0895522	13	cells in not-expanded clones
																	TS3A	IGHG	Memory B	0.0574713	13	cells in not-expanded clones
																	TS3B	IGHG	Memory B	0.0853659	13	cells in not-expanded clones
																	TS3B	IGHM	Memory B	0.00867052	12	cells in not-expanded clones
																	TS3B	IGHG	Memory B	0.0286885	13	cells in not-expanded clones
																	TS3B	IGHG	Memory B	0.148265	13	cells in not-expanded clones
																	TS3B	IGHG	Memory B	0.0495627	13	cells in not-expanded clones
																	TS3A	IGHG	Plasma cells	0	13	cells in not-expanded clones
																	TS3B	IGHM	Memory B	0	13	cells in not-expanded clones
																	TS3B	IGHG	Memory B	0.037931	13	cells in not-expanded clones
																	TS3B	IGHG	Memory B	0.202985	13	cells in not-expanded clones
																	TS3A	IGHG	Memory B	0.00819672	13	cells in not-expanded clones
																	TS3B	IGHG	Memory B	0.143284	13	cells in not-expanded clones
																	TS3B	IGHG	Memory B	0.0567164	13	cells in not-expanded clones
																	TS3B	IGHG	Memory B	0.00879765	13	cells in not-expanded clones
																	TS3B	IGHG	Memory B	0.10355	13	cells in not-expanded clones
																	TS3B	IGHG	Plasma cells	0	13	cells in not-expanded clones
																	TS3B	IGHG	Plasma cells	0	13	cells in not-expanded clones
																	TS3B	IGHG	Plasma cells	0	13	cells in not-expanded clones
																	TS3A	IGHG	Memory B	0.117117	13	cells in not-expanded clones
																	TS3B	IGHM	Memory B	0.0690691	13	cells in not-expanded clones
																	TS3B	IGHM	Memory B	0	13	cells in not-expanded clones
																	TS3A	IGHG	Plasma cells	0	13	cells in not-expanded clones
																	TS3A	IGHG	Plasma cells	0.0682493	13	cells in not-expanded clones
																	TS3A	IGHG	Memory B	0.0731707	12	cells in not-expanded clones
																	TS3A	IGHM	Memory B	0.00295858	13	cells in not-expanded clones
																	TS3B	IGHG	Plasma cells	0.0422961	13	cells in not-expanded clones
																	TS3B	IGHG	Plasma cells	0.0422961	13	cells in not-expanded clones
																	TS3B	IGHG	Plasma cells	0.0422961	13	cells in not-expanded clones
																	TS3B	IGHG	Plasma cells	0.0422961	13	cells in not-expanded clones
																	TS3B	IGHG	Plasma cells	0.0422961	13	cells in not-expanded clones
																	TS3B	IGHG	Memory B	0.0422961	13	cells in not-expanded clones
																	TS3B	IGHG	Memory B	0.0643275	13	cells in not-expanded clones
																	TS3B	IGHM	Memory B	0	13	cells in not-expanded clones
																	TS3B	IGHG	Memory B	0.0830861	12	cells in not-expanded clones
																	TS3A	IGHG	Memory B	0.0630631	11	cells in not-expanded clones
																	TS3A	IGHG	Memory B	0.130952	11	cells in not-expanded clones
																	TS3B	IGHG	Memory B	0.105422	11	cells in not-expanded clones
																	TS3B	IGHG	Memory B	0.135693	12	cells in not-expanded clones
																	TS3B	IGHG	Memory B	0.0572289	11	cells in not-expanded clones
																	TS3B	IGHG	Memory B	0.120235	11	cells in not-expanded clones
																	TS3B	IGHG	Memory B	0.0532544	12	cells in not-expanded clones
																	TS3B	IGHG	Memory B	0.0780781	11	cells in not-expanded clones
																	TS3B	IGHG	Plasma cells	0.102102	11	cells in not-expanded clones
																	TS3B	IGHG	Plasma cells	0.102102	11	cells in not-expanded clones
																	TS3B	IGHG	Memory B	0.248485	11	cells in not-expanded clones
																	TS3A	IGHG	Memory B	0.134503	11	cells in not-expanded clones
																	TS3B	IGHG	Memory B	0.0798817	11	cells in not-expanded clones
																	TS3B	IGHM	Memory B	0.0428135	11	cells in not-expanded clones
																	TS3A	IGHG	Plasma cells	0	11	cells in not-expanded clones
																	TS3A	IGHG	Plasma cells	0	11	cells in not-expanded clones
																	TS3A	IGHG	Memory B	0.0666667	11	cells in not-expanded clones
																	TS3B	IGHM	Memory B	0	11	cells in not-expanded clones
																	TS3B	IGHG	Memory B	0.00593472	11	cells in not-expanded clones
																	TS3A	IGHG	Memory B	0.152174	11	cells in not-expanded clones
																	TS3A	IGHG	Memory B	0.0972644	11	cells in not-expanded clones
																	TS3B	IGHM	Memory B	0.0389222	11	cells in not-expanded clones
																	TS3B	IGHG	Memory B	0.0625	12	cells in not-expanded clones
																	TS3B	IGHG	Memory B	0.0993976	11	cells in not-expanded clones
																	TS3B	IGHM	Memory B	0.0296736	11	cells in not-expanded clones
																	TS3B	IGHG	Memory B	0.0568862	11	cells in not-expanded clones
																	TS3B	IGHG	Memory B	0.0690691	11	cells in not-expanded clones
																	TS3A	IGHG	Plasma cells	0.0358209	10	cells in not-expanded clones
																	TS3A	IGHG	Memory B	0.102639	10	cells in not-expanded clones
																	TS3A	IGHM	Memory B	0.0575758	10	cells in not-expanded clones
																	TS3B	IGHG	Memory B	0.0606936	10	cells in not-expanded clones
																	TS3B	IGHG	Memory B	0.0469208	10	cells in not-expanded clones
																	TS3B	IGHG	Plasma cells	0	10	cells in not-expanded clones
																	TS3B	IGHG	Memory B	0.106707	10	cells in not-expanded clones
																	TS3B	IGHG	Memory B	0.0425532	10	cells in not-expanded clones
																	TS3B	IGHG	Plasma cells	0.0626866	10	cells in not-expanded clones
																	TS3A	IGHG	Plasma cells	0.00593472	10	cells in not-expanded clones
																	TS3B	IGHG	Memory B	0.0684524	10	cells in not-expanded clones
																	TS3A	IGHM	Memory B	0.0297619	10	cells in not-expanded clones
																	TS3B	IGHG	Plasma cells	0.041543	10	cells in not-expanded clones
																	TS3B	IGHG	Plasma cells	0.139466	10	cells in not-expanded clones
																	TS3B	IGHG	Memory B	0.0479042	10	cells in not-expanded clones
																	TS3A	IGHG	Memory B	0.109792	12	cells in not-expanded clones
																	TS3B	IGHG	Memory B	0.0710059	10	cells in not-expanded clones
																	TS3B	IGHG	Plasma cells	0.0650888	10	cells in not-expanded clones
																	TS3B	IGHG	Plasma cells	0.120235	12	cells in not-expanded clones
																	TS3A	IGHG	Memory B	0.0422961	10	cells in not-expanded clones
																	TS3A	IGHG	Memory B	0.17971	14	cells in not-expanded clones
																	TS3B	IGHG	Memory B	0.0175953	14	cells in not-expanded clones
																	TS3B	IGHG	Plasma cells	0.11437	12	cells in not-expanded clones
																	TS3A	IGHG	Plasma cells	0.105572	12	cells in not-expanded clones
																	TS3A	IGHG	Memory B	0.0946746	14	cells in not-expanded clones
																	TS3B	IGHG	Plasma cells	0.185629	14	cells in not-expanded clones
																	TS3A	IGHG	Memory B	0.058309	12	cells in not-expanded clones
																	TS3B	IGHG	Memory B	0.058651	14	cells in not-expanded clones
																	TS3B	IGHG	Memory B	0.0416667	14	cells in not-expanded clones
																	TS3B	IGHG	Memory B	0.12426	14	cells in not-expanded clones
																	TS3B	IGHM	Memory B	0.0602007	14	cells in not-expanded clones
																	TS3B	IGHG	Memory B	0.140299	14	cells in not-expanded clones
																	TS3B	IGHG	Memory B	0.128655	14	cells in not-expanded clones
																	TS3A	IGHG	Plasma cells	0.0434783	14	cells in not-expanded clones
																	TS3A	IGHG	Memory B	0.0645161	14	cells in not-expanded clones
																	TS3A	IGHM	Memory B	0.00588235	14	cells in not-expanded clones
																	TS3B	IGHG	Plasma cells	0.0445104	14	cells in not-expanded clones
																	TS3B	IGHG	Memory B	0.0869565	14	cells in not-expanded clones
																	TS3B	IGHG	Memory B	0.014881	12	cells in not-expanded clones
																	TS3A	IGHG	Memory B	0.0852941	14	cells in not-expanded clones
																	TS3B	IGHM	Memory B	0.025788	14	cells in not-expanded clones
																	TS3B	IGHM	Memory B	0.0380117	14	cells in not-expanded clones
																	TS3A	IGHG	Memory B	0.0324484	14	cells in not-expanded clones
																	TS3B	IGHG	Memory B	0.107246	14	cells in not-expanded clones
																	TS3B	IGHG	Memory B	0.0519878	12	cells in not-expanded clones
																	TS3A	IGHM	Plasma cells	0	14	cells in not-expanded clones
																	TS3A	IGHG	Plasma cells	0	14	cells in not-expanded clones
																	TS3B	IGHG	Memory B	0.0293255	14	cells in not-expanded clones
																	TS3A	IGHG	Memory B	0.0766962	14	cells in not-expanded clones
																	TS3B	IGHG	Memory B	0.0381232	14	cells in not-expanded clones
																	TS3B	IGHG	Memory B	0.0716511	14	cells in not-expanded clones
																	TS3B	IGHG	Memory B	0.0349854	14	cells in not-expanded clones
																	TS3B	IGHM	Memory B	0.00294985	14	cells in not-expanded clones
																	TS3B	IGHG	Plasma cells	0	14	cells in not-expanded clones
																	TS3A	IGHG	Memory B	0.158683	14	cells in not-expanded clones
																	TS3A	IGHG	Plasma cells	0	12	cells in not-expanded clones
																	TS3B	IGHG	Memory B	0.0920502	14	cells in not-expanded clones
																	TS3B	IGHG	Memory B	0.0390625	14	cells in not-expanded clones
																	TS3B	IGHG	Memory B	0.0729483	14	cells in not-expanded clones
																	TS3A	IGHG	Plasma cells	0	14	cells in not-expanded clones
																	TS3A	IGHG	Plasma cells	0	14	cells in not-expanded clones
																	TS3B	IGHG	Memory B	0.114286	14	cells in not-expanded clones
																	TS3A	IGHM	Memory B	0	14	cells in not-expanded clones
																	TS3B	IGHM	Memory B	0.00298507	14	cells in not-expanded clones
																	TS3B	IGHG	Memory B	0.0553936	14	cells in not-expanded clones
																	TS3A	IGHG	Memory B	0.0612245	14	cells in not-expanded clones
																	TS3B	IGHG	Memory B	0.085044	14	cells in not-expanded clones
																	TS3B	IGHG	Memory B	0.0778443	14	cells in not-expanded clones
																	TS3A	IGHG	Memory B	0.0205279	12	cells in not-expanded clones
																	TS3A	IGHM	Plasma cells	0.00291545	14	cells in not-expanded clones
																	TS3B	IGHG	Memory B	0.0710059	14	cells in not-expanded clones
																	TS3B	IGHG	Memory B	0.041543	14	cells in not-expanded clones
																	TS3A	IGHG	Plasma cells	0.0615836	14	cells in not-expanded clones
																	TS3A	IGHG	Memory B	0.0623145	16	cells in not-expanded clones
																	TS3A	IGHG	Memory B	0.0903614	14	cells in not-expanded clones
																	TS3B	IGHG	Plasma cells	0	14	cells in not-expanded clones
																	TS3B	IGHG	Memory B	0.0720721	14	cells in not-expanded clones
																	TS3B	IGHG	Memory B	0.0645161	14	cells in not-expanded clones
																	TS3B	IGHG	Memory B	0.0856164	14	cells in not-expanded clones
																	TS3A	IGHM	Memory B	0	14	cells in not-expanded clones
																	TS3A	IGHG	Plasma cells	0.00879765	16	cells in not-expanded clones
																	TS3A	IGHG	Memory B	0.1261	14	cells in not-expanded clones
																	TS3B	IGHG	Memory B	0.1261	14	cells in not-expanded clones
																	TS3A	IGHG	Memory B	0.111782	9	cells in not-expanded clones
																	TS3A	IGHG	Memory B	0.0933735	9	cells in not-expanded clones
																	TS3B	IGHG	Memory B	0.0906344	9	cells in not-expanded clones
																	TS3B	IGHG	Memory B	0.113095	9	cells in not-expanded clones
																	TS3A	IGHM	Memory B	0	16	cells in not-expanded clones
																	TS3B	IGHG	Memory B	0.0645161	9	cells in not-expanded clones
																	TS3B	IGHG	Memory B	0.102041	9	cells in not-expanded clones
																	TS3B	IGHG	Memory B	0.0823529	9	cells in not-expanded clones
																	TS3A	IGHG	Memory B	0.113095	19	cells in not-expanded clones
																	TS3A	IGHG	Plasma cells	0.113043	19	cells in not-expanded clones
																	TS3B	IGHM	Memory B	0	19	cells in not-expanded clones
																	TS3B	IGHM	Memory B	0	16	cells in not-expanded clones
																	TS3A	IGHM	Memory B	0	19	cells in not-expanded clones
																	TS3A	IGHG	Plasma cells	0	19	cells in not-expanded clones
																	TS3B	IGHM	Memory B	0.0115274	19	cells in not-expanded clones
																	TS3B	IGHG	Plasma cells	0.138554	19	cells in not-expanded clones
																	TS3B	IGHG	Memory B	0.136905	19	cells in not-expanded clones
																	TS3A	IGHG	Memory B	0.131707	19	cells in not-expanded clones
																	TS3B	IGHM	Memory B	0	19	cells in not-expanded clones
																	TS3B	IGHG	Memory B	0	19	cells in not-expanded clones
																	TS3B	IGHG	Memory B	0.150888	19	cells in not-expanded clones
																	TS3B	IGHG	Plasma cells	0.138235	19	cells in not-expanded clones
																	TS3B	IGHG	Memory B	0.0997067	19	cells in not-expanded clones
																	TS3A	IGHM	Memory B	0	19	cells in not-expanded clones
																	TS3B	IGHM	Memory B	0	19	cells in not-expanded clones
																	TS3B	IGHG	Plasma cells	0	19	cells in not-expanded clones
																	TS3B	IGHG	Memory B	0.0658683	16	cells in not-expanded clones
																	TS3B	IGHG	Memory B	0.0818713	19	cells in not-expanded clones
																	TS3B	IGHG	Memory B	0.137427	19	cells in not-expanded clones
																	TS3A	IGHG	Plasma cells	0	22	cells in not-expanded clones
																	TS3A	IGHG	Plasma cells	0	22	cells in not-expanded clones
																	TS3A	IGHG	Plasma cells	0	22	cells in not-expanded clones
																	TS3A	IGHG	Plasma cells	0.0596591	22	cells in not-expanded clones
																	TS3A	IGHG	Plasma cells	0	22	cells in not-expanded clones
																	TS3A	IGHG	Memory B	0.0236686	16	cells in not-expanded clones
																	TS3B	IGHG	Memory B	0.0895954	22	cells in not-expanded clones
																	TS3B	IGHG	Memory B	0.0289017	22	cells in not-expanded clones
																	TS3A	IGHG	Memory B	0.0559006	6	cells in not-expanded clones
																	TS4B	IGHM	Memory B	0.0922619	11	cells in not-expanded clones
																	TS4B	IGHM	Memory B	0.024024	11	cells in not-expanded clones
																	TS4B	IGHM	Memory B	0.024024	11	cells in not-expanded clones
																	TS4B	IGHG	Plasma cells	0.120944	11	cells in expanded clones
																	TS4B	IGHG	Plasma cells	0.120944	11	cells in expanded clones
																	TS4B	IGHG	Plasma cells	0.120944	11	cells in expanded clones
																	TS4B	IGHG	Plasma cells	0.120944	11	cells in expanded clones
																	TS4B	IGHG	Plasma cells	0.120944	11	cells in expanded clones
																	TS4B	IGHG	Plasma cells	0.120944	11	cells in expanded clones
																	TS4B	IGHG	Plasma cells	0.120944	11	cells in expanded clones
																	TS4B	IGHG	Plasma cells	0.120944	11	cells in expanded clones
																	TS4B	IGHG	Plasma cells	0.120944	11	cells in expanded clones
																	TS4B	IGHG	Plasma cells	0.120944	11	cells in expanded clones
																	TS4B	IGHG	Plasma cells	0.120944	11	cells in expanded clones
																	TS4B	IGHM	Memory B	0.0634441	11	cells in not-expanded clones
																	TS4B	IGHM	Memory B	0.0568862	11	cells in not-expanded clones
																	TS4B	IGHM	Memory B	0.0471976	9	cells in not-expanded clones
																	TS4B	IGHM	Memory B	0.0508982	9	cells in not-expanded clones
																	TS4B	IGHM	Memory B	0.037037	9	cells in not-expanded clones
																	TS4B	IGHM	Memory B	0.027027	9	cells in not-expanded clones
																	TS4B	IGHM	Memory B	0.0730994	9	cells in not-expanded clones
																	TS4B	IGHM	Plasma cells	0.0895954	9	cells in not-expanded clones
																	TS4B	IGHM	Memory B	0.0471976	9	cells in not-expanded clones
																	TS4B	IGHG	Plasma cells	0	10	cells in not-expanded clones
																	TS4B	IGHG	Memory B	0.0471976	10	cells in not-expanded clones
																	TS4B	IGHM	Memory B	0.0733138	10	cells in not-expanded clones
																	TS4B	IGHG	Plasma cells	0.0712166	10	cells in not-expanded clones
																	TS4B	IGHM	Memory B	0.0243902	10	cells in not-expanded clones
																	TS4B	IGHM	Memory B	0.0447761	10	cells in not-expanded clones
																	TS4B	IGHM	Memory B	0.0113314	26	cells in not-expanded clones
																	TS4B	IGHG	Plasma cells	0	26	cells in not-expanded clones
																	TS4B	IGHG	Plasma cells	0.0454545	30	cells in not-expanded clones
																	TS4B	IGHG	Memory B	0.0454545	30	cells in not-expanded clones
																	TS4B	IGHG	Plasma cells	0.0454545	30	cells in not-expanded clones
																	TS4B	IGHG	Plasma cells	0.0454545	30	cells in not-expanded clones
																	TS4B	IGHG	Plasma cells	0.0545455	30	cells in not-expanded clones
																	TS4B	IGHG	Plasma cells	0	27	cells in not-expanded clones
																	TS4B	IGHG	Plasma cells	0.0686567	27	cells in not-expanded clones
																	TS4B	IGHG	Memory B	0.069697	12	cells in not-expanded clones
																	TS4B	IGHG	Plasma cells	0.0857988	12	cells in not-expanded clones
																	TS4B	IGHG	Memory B	0.0447761	12	cells in not-expanded clones
																	TS4B	IGHM	Memory B	0	12	cells in not-expanded clones
																	TS4B	IGHM	Memory B	0.0180723	12	cells in not-expanded clones
																	TS4B	IGHM	Plasma cells	0.0385757	12	cells in not-expanded clones
																	TS4B	IGHM	Plasma cells	0.0385757	12	cells in not-expanded clones
																	TS4B	IGHM	Memory B	0.0116618	15	cells in not-expanded clones
																	TS4B	IGHM	Memory B	0.0359281	12	cells in not-expanded clones
																	TS4B	IGHM	Memory B	0.0534125	12	cells in not-expanded clones
																	TS4B	IGHM	Memory B	0	12	cells in not-expanded clones
																	TS4B	IGHG	Plasma cells	0.0612245	12	cells in not-expanded clones
																	TS4B	IGHG	Memory B	0.0543478	12	cells in not-expanded clones
																	TS4B	IGHM	Memory B	0	12	cells in not-expanded clones
																	TS4B	IGHM	Memory B	0.0181818	12	cells in not-expanded clones
																	TS4B	IGHM	Memory B	0.0181818	12	cells in not-expanded clones
																	TS4B	IGHM	Memory B	0.0591716	12	cells in not-expanded clones
																	TS4B	IGHM	Memory B	0.0324484	12	cells in not-expanded clones
																	TS4A	IGHG	Memory B	0.129412	18	cells in not-expanded clones
																	TS4B	IGHG	Memory B	0.00566572	18	cells in not-expanded clones
																	TS4B	IGHG	Memory B	0.0941176	18	cells in not-expanded clones
																	TS4B	IGHG	Plasma cells	0	18	cells in not-expanded clones
																	TS4A	IGHM	Memory B	0.00288184	18	cells in not-expanded clones
																	TS4B	IGHG	Memory B	0.0284091	18	cells in not-expanded clones
																	TS4B	IGHG	Memory B	0.0284091	18	cells in not-expanded clones
																	TS4B	IGHM	Memory B	0.025788	15	cells in not-expanded clones
																	TS4B	IGHG	Memory B	0	18	cells in not-expanded clones
																	TS4B	IGHM	Memory B	0.0447761	18	cells in not-expanded clones
																	TS4B	IGHM	Memory B	0.0469208	18	cells in not-expanded clones
																	TS4B	IGHM	Memory B	0.0240964	18	cells in not-expanded clones
																	TS4B	IGHM	Memory B	0.0682493	18	cells in not-expanded clones
																	TS4B	IGHM	Memory B	0	18	cells in not-expanded clones
																	TS4B	IGHG	Plasma cells	0.0801187	18	cells in not-expanded clones
																	TS4B	IGHM	Memory B	0	15	cells in not-expanded clones
																	TS4B	IGHM	Memory B	0	18	cells in not-expanded clones
																	TS4B	IGHM	Memory B	0.0492308	8	cells in not-expanded clones
																	TS4B	IGHM	Memory B	0	21	cells in not-expanded clones
																	TS4B	IGHM	Memory B	0	21	cells in not-expanded clones
																	TS4B	IGHM	Memory B	0	21	cells in not-expanded clones
																	TS4B	IGHM	Plasma cells	0	21	cells in not-expanded clones
																	TS4B	IGHG	Plasma cells	0.0859599	21	cells in not-expanded clones
																	TS4B	IGHG	Plasma cells	0.0916905	21	cells in not-expanded clones
																	TS4B	IGHM	Memory B	0	21	cells in not-expanded clones
																	TS4B	IGHG	Memory B	0.0651558	21	cells in not-expanded clones
																	TS4A	IGHM	Memory B	0.0227273	17	cells in not-expanded clones
																	TS4B	IGHM	Memory B	0.0469208	17	cells in not-expanded clones
																	TS4B	IGHM	Memory B	0.0297619	15	cells in not-expanded clones
																	TS4B	IGHM	Memory B	0.0344828	17	cells in not-expanded clones
																	TS4B	IGHM	Memory B	0.0449102	17	cells in not-expanded clones
																	TS4A	IGHG	Memory B	0.035503	17	cells in not-expanded clones
																	TS4B	IGHG	Plasma cells	0.106195	17	cells in not-expanded clones
																	TS4B	IGHG	Memory B	0.0436047	17	cells in not-expanded clones
																	TS4B	IGHM	Memory B	0	15	cells in not-expanded clones
																	TS4B	IGHM	Memory B	0.0406977	17	cells in not-expanded clones
																	TS4B	IGHM	Memory B	0.0470588	15	cells in not-expanded clones
																	TS4B	IGHG	Plasma cells	0.0930931	17	cells in not-expanded clones
																	TS4B	IGHM	Memory B	0.0385757	17	cells in not-expanded clones
																	TS4B	IGHM	Memory B	0	17	cells in not-expanded clones
																	TS4B	IGHG	Plasma cells	0.0936556	17	cells in not-expanded clones
																	TS4B	IGHG	Memory B	0.0329341	17	cells in not-expanded clones
																	TS4B	IGHG	Plasma cells	0.0538922	17	cells in not-expanded clones
																	TS4B	IGHG	Memory B	0.0540541	17	cells in not-expanded clones
																	TS4B	IGHM	Memory B	0.0295858	17	cells in not-expanded clones
																	TS4B	IGHG	Memory B	0	17	cells in not-expanded clones
																	TS4B	IGHG	Plasma cells	0.066474	14	cells in not-expanded clones
																	TS4B	IGHM	Memory B	0.0356083	14	cells in not-expanded clones
																	TS4B	IGHM	Memory B	0.0416667	14	cells in not-expanded clones
																	TS4B	IGHM	Memory B	0	14	cells in not-expanded clones
																	TS4B	IGHM	Memory B	0.0362538	14	cells in not-expanded clones
																	TS4B	IGHG	Plasma cells	0	14	cells in not-expanded clones
																	TS4B	IGHM	Memory B	0.00600601	14	cells in not-expanded clones
																	TS4B	IGHM	Memory B	0.0359281	14	cells in not-expanded clones
																	TS4B	IGHM	Memory B	0.00887574	14	cells in not-expanded clones
																	TS4B	IGHM	Memory B	0.0332326	14	cells in not-expanded clones
																	TS4B	IGHM	Memory B	0.0466472	14	cells in not-expanded clones
																	TS4B	IGHM	Memory B	0.0670554	14	cells in not-expanded clones
																	TS4B	IGHM	Memory B	0.0524781	14	cells in not-expanded clones
																	TS4B	IGHM	Memory B	0.0830861	14	cells in not-expanded clones
																	TS4B	IGHM	Memory B	0.0113636	14	cells in not-expanded clones
																	TS4B	IGHM	Memory B	0.0147493	14	cells in not-expanded clones
																	TS4B	IGHG	Plasma cells	0.0648968	15	cells in not-expanded clones
																	TS4B	IGHG	Memory B	0.0596591	14	cells in not-expanded clones
																	TS4B	IGHM	Memory B	0.0439883	14	cells in not-expanded clones
																	TS4B	IGHG	Plasma cells	0.0997067	14	cells in not-expanded clones
																	TS4B	IGHM	Memory B	0.0441176	14	cells in not-expanded clones
																	TS4B	IGHM	Memory B	0.0441176	14	cells in not-expanded clones
																	TS4B	IGHM	Memory B	0	14	cells in not-expanded clones
																	TS4B	IGHG	Memory B	0.106936	14	cells in not-expanded clones
																	TS4A	IGHG	Memory B	0.0716332	24	cells in not-expanded clones
																	TS4B	IGHG	Plasma cells	0	24	cells in not-expanded clones
																	TS4B	IGHG	Plasma cells	0	22	cells in not-expanded clones
																	TS4B	IGHM	Memory B	0.0229226	22	cells in not-expanded clones
																	TS4B	IGHM	Memory B	0.0166205	22	cells in not-expanded clones
																	TS4B	IGHM	Memory B	0.0511364	22	cells in not-expanded clones
																	TS4B	IGHG	Plasma cells	0	22	cells in not-expanded clones
																	TS4B	IGHG	Memory B	0.0670554	22	cells in not-expanded clones
																	TS4B	IGHG	Memory B	0.0962099	15	cells in not-expanded clones
																	TS4B	IGHG	Memory B	0	22	cells in not-expanded clones
																	TS4B	IGHM	Plasma cells	0	15	cells in not-expanded clones
																	TS4B	IGHG	Plasma cells	0	20	cells in not-expanded clones
																	TS4B	IGHM	Memory B	0.0058309	20	cells in not-expanded clones
																	TS4B	IGHG	Plasma cells	0	20	cells in not-expanded clones
																	TS4B	IGHM	Memory B	0	20	cells in not-expanded clones
																	TS4B	IGHG	Plasma cells	0.0789474	20	cells in not-expanded clones
																	TS4B	IGHM	Memory B	0.0173913	20	cells in not-expanded clones
																	TS4B	IGHG	Memory B	0.0115274	20	cells in not-expanded clones
																	TS4B	IGHM	Memory B	0.0625	20	cells in not-expanded clones
																	TS4B	IGHG	Plasma cells	0.0833333	20	cells in not-expanded clones
																	TS4B	IGHM	Memory B	0.0117302	19	cells in not-expanded clones
																	TS4B	IGHG	Plasma cells	0.0641399	19	cells in not-expanded clones
																	TS4B	IGHM	Plasma cells	0	19	cells in not-expanded clones
																	TS4B	IGHM	Memory B	0.0292398	19	cells in not-expanded clones
																	TS4B	IGHM	Memory B	0.0292398	19	cells in not-expanded clones
																	TS4B	IGHG	Plasma cells	0.0687679	19	cells in not-expanded clones
																	TS4B	IGHG	Plasma cells	0.0385757	19	cells in not-expanded clones
																	TS4A	IGHM	Memory B	0.0302115	15	cells in not-expanded clones
																	TS4B	IGHM	Memory B	0	19	cells in not-expanded clones
																	TS4B	IGHM	Memory B	0	19	cells in not-expanded clones
																	TS4B	IGHG	Plasma cells	0	19	cells in not-expanded clones
																	TS4B	IGHM	Memory B	0	19	cells in not-expanded clones
																	TS4B	IGHM	Memory B	0.00288184	13	cells in not-expanded clones
																	TS4B	IGHG	Plasma cells	0	13	cells in not-expanded clones
																	TS4B	IGHM	Memory B	0.0707965	13	cells in not-expanded clones
																	TS4B	IGHM	Memory B	0.0840841	15	cells in not-expanded clones
																	TS4B	IGHM	Memory B	0.0177515	13	cells in not-expanded clones
																	TS4B	IGHM	Memory B	0	13	cells in not-expanded clones
																	TS4B	IGHM	Memory B	0	13	cells in not-expanded clones
																	TS4B	IGHM	Memory B	0.0265487	15	cells in not-expanded clones
																	TS4B	IGHG	Plasma cells	0.0442478	13	cells in not-expanded clones
																	TS4B	IGHM	Memory B	0.0617647	13	cells in not-expanded clones
																	TS4B	IGHM	Memory B	0	13	cells in not-expanded clones
																	TS4B	IGHG	Plasma cells	0.0174419	13	cells in not-expanded clones
																	TS4B	IGHG	Plasma cells	0	13	cells in not-expanded clones
																	TS4B	IGHM	Plasma cells	0.132743	13	cells in not-expanded clones
																	TS4B	IGHM	Memory B	0.0652819	13	cells in not-expanded clones
																	TS4B	IGHM	Memory B	0.0465116	13	cells in not-expanded clones
																	TS4B	IGHM	Memory B	0.0593472	13	cells in not-expanded clones
																	TS4B	IGHM	Memory B	0.0178571	13	cells in not-expanded clones
																	TS4B	IGHM	Memory B	0	13	cells in not-expanded clones
																	TS4B	IGHM	Memory B	0	13	cells in not-expanded clones
																	TS4B	IGHM	Memory B	0.0420168	13	cells in not-expanded clones
																	TS4B	IGHM	Memory B	0.00895522	15	cells in not-expanded clones
																	TS4B	IGHM	Memory B	0	16	cells in not-expanded clones
																	TS4B	IGHM	Memory B	0	16	cells in not-expanded clones
																	TS4B	IGHG	Plasma cells	0	16	cells in not-expanded clones
																	TS4B	IGHG	Plasma cells	0	16	cells in not-expanded clones
																	TS4B	IGHM	Memory B	0.0534125	15	cells in not-expanded clones
																	TS4B	IGHM	Plasma cells	0	16	cells in not-expanded clones
																	TS4B	IGHM	Memory B	0.0403458	16	cells in not-expanded clones
																	TS4B	IGHM	Memory B	0	16	cells in not-expanded clones
																	TS4B	IGHM	Memory B	0.0117994	16	cells in not-expanded clones
																	TS4B	IGHM	Memory B	0.0117994	16	cells in not-expanded clones
																	TS4B	IGHM	Memory B	0.0321637	16	cells in not-expanded clones
																	TS4B	IGHG	Plasma cells	0.00296736	16	cells in not-expanded clones
																	TS4B	IGHM	Memory B	0.0823529	16	cells in not-expanded clones
																	TS4B	IGHM	Memory B	0	16	cells in not-expanded clones
																	TS4B	IGHG	Memory B	0.0816327	16	cells in not-expanded clones
																	TS4B	IGHM	Memory B	0.0527859	16	cells in not-expanded clones
																	TS4B	IGHG	Memory B	0.0449102	15	cells in not-expanded clones
																	TS4B	IGHM	Memory B	0.0552326	16	cells in not-expanded clones
																	TS4B	IGHM	Memory B	0.0498534	16	cells in not-expanded clones
																	TS4A	IGHM	Plasma cells	0.00892857	15	cells in not-expanded clones
																	TS4B	IGHM	Memory B	0	16	cells in not-expanded clones
																	TS4B	IGHG	Plasma cells	0	23	cells in not-expanded clones
																	TS4B	IGHM	Memory B	0.0344828	23	cells in not-expanded clones
																	TS4B	IGHM	Memory B	0.0344828	23	cells in not-expanded clones
																	TS4B	IGHM	Memory B	0.0344828	23	cells in not-expanded clones
																	TS4B	IGHM	Plasma cells	0	23	cells in not-expanded clones
																	TS4B	IGHM	Memory B	0	23	cells in not-expanded clones
																	TS4B	IGHG	Memory B	0.00595238	7	cells in not-expanded clones
																	TS4B	IGHM	Memory B	0.0352941	11	cells in not-expanded clones
																	TS4B	IGHM	Memory B	0.00890208	11	cells in not-expanded clones
																	TS4B	IGHM	Memory B	0.0384615	11	cells in not-expanded clones
																	TS4B	IGHM	Memory B	0.0414201	11	cells in not-expanded clones
																	TS4B	IGHM	Memory B	0.0359281	11	cells in not-expanded clones
																	TS4B	IGHG	Plasma cells	0.0297619	11	cells in not-expanded clones
																	TS4B	IGHM	Memory B	0.0411765	11	cells in not-expanded clones
																	TS4B	IGHM	Memory B	0.0351906	11	cells in not-expanded clones
																	TS4B	IGHM	Memory B	0.0319767	11	cells in not-expanded clones
																	TS4B	IGHM	Memory B	0.0332103	11	cells in not-expanded clones
																	TS4B	IGHM	Memory B	0	11	cells in not-expanded clones
																	TS5A	IGHG	Plasma cells	0.0699708	15	cells in not-expanded clones
																	TS5B	IGHM	Memory B	0.0236686	15	cells in not-expanded clones
																	TS5B	IGHM	Memory B	0.0202899	15	cells in not-expanded clones
																	TS5B	IGHM	Memory B	0.0498534	15	cells in not-expanded clones
																	TS5A	IGHG	Plasma cells	0	25	cells in not-expanded clones
																	TS5A	IGHG	Plasma cells	0	25	cells in not-expanded clones
																	TS5A	IGHG	Plasma cells	0	25	cells in not-expanded clones
																	TS5B	IGHG	Plasma cells	0.0485714	25	cells in expanded clones
																	TS5B	IGHG	Plasma cells	0.0542857	25	cells in expanded clones
																	TS5B	IGHG	Plasma cells	0.0485714	25	cells in expanded clones
																	TS5B	IGHG	Plasma cells	0.0485714	25	cells in expanded clones
																	TS5B	IGHG	Memory B	0.0485714	25	cells in expanded clones
																	TS5B	IGHG	Plasma cells	0.0485714	25	cells in expanded clones
																	TS5B	IGHG	Memory B	0.0371429	25	cells in expanded clones
																	TS5B	IGHG	Plasma cells	0.0802292	25	cells in expanded clones
																	TS5A	IGHG	Plasma cells	0.0634006	25	cells in expanded clones
																	TS5B	IGHG	Plasma cells	0.0628571	25	cells in expanded clones
																	TS5B	IGHG	Plasma cells	0.0514286	25	cells in expanded clones
																	TS5A	IGHG	Plasma cells	0.0428571	25	cells in expanded clones
																	TS5A	IGHG	Plasma cells	0.04	25	cells in expanded clones
																	TS5A	IGHG	Plasma cells	0.0342857	25	cells in expanded clones
																	TS5A	IGHG	Plasma cells	0.04	25	cells in expanded clones
																	TS5A	IGHG	Plasma cells	0.1	25	cells in expanded clones
																	TS5A	IGHG	Plasma cells	0.08	25	cells in expanded clones
																	TS5A	IGHG	Plasma cells	0.08	25	cells in expanded clones
																	TS5B	IGHG	Memory B	0.0639535	25	cells in not-expanded clones
																	TS5B	IGHG	Plasma cells	0.0668605	25	cells in not-expanded clones
																	TS5A	IGHG	Plasma cells	0.0581395	25	cells in not-expanded clones
																	TS5A	IGHG	Plasma cells	0	25	cells in not-expanded clones
																	TS5B	IGHM	Memory B	0.0178571	25	cells in not-expanded clones
																	TS5A	IGHM	Memory B	0.041543	9	cells in not-expanded clones
																	TS5B	IGHM	Memory B	0.0432099	9	cells in not-expanded clones
																	TS5B	IGHM	Memory B	0.0291545	13	cells in not-expanded clones
																	TS5B	IGHM	Memory B	0.0329341	13	cells in not-expanded clones
																	TS5B	IGHM	Memory B	0.0666667	13	cells in not-expanded clones
																	TS5A	IGHM	Memory B	0.0492308	13	cells in not-expanded clones
																	TS5B	IGHM	Memory B	0.0242424	13	cells in not-expanded clones
																	TS5B	IGHM	Memory B	0.0267857	13	cells in not-expanded clones
																	TS5B	IGHM	Memory B	0.0294985	14	cells in not-expanded clones
																	TS5B	IGHM	Memory B	0.0593472	13	cells in not-expanded clones
																	TS5B	IGHM	Memory B	0.0473373	13	cells in not-expanded clones
																	TS5A	IGHG	Memory B	0.0764526	13	cells in not-expanded clones
																	TS5A	IGHM	Memory B	0.0204082	13	cells in not-expanded clones
																	TS5B	IGHG	Plasma cells	0	13	cells in not-expanded clones
																	TS5A	IGHM	Memory B	0.00890208	13	cells in not-expanded clones
																	TS5A	IGHM	Memory B	0.00882353	13	cells in not-expanded clones
																	TS5B	IGHM	Memory B	0	19	cells in not-expanded clones
																	TS5B	IGHG	Plasma cells	0	19	cells in not-expanded clones
																	TS5B	IGHM	Memory B	0	19	cells in not-expanded clones
																	TS5B	IGHM	Memory B	0.0674487	14	cells in not-expanded clones
																	TS5B	IGHM	Plasma cells	0.0294118	19	cells in not-expanded clones
																	TS5B	IGHM	Memory B	0.0205882	19	cells in not-expanded clones
																	TS5B	IGHM	Memory B	0.0177515	19	cells in not-expanded clones
																	TS5B	IGHG	Plasma cells	0.0830861	19	cells in not-expanded clones
																	TS5A	IGHM	Memory B	0.0271903	10	cells in not-expanded clones
																	TS5B	IGHM	Memory B	0.0326409	10	cells in not-expanded clones
																	TS5B	IGHG	Memory B	0.0790274	10	cells in not-expanded clones
																	TS5A	IGHM	Memory B	0.0175439	10	cells in not-expanded clones
																	TS5B	IGHM	Memory B	0.056213	10	cells in not-expanded clones
																	TS5B	IGHM	Memory B	0.0405797	10	cells in not-expanded clones
																	TS5B	IGHM	Memory B	0.0202899	14	cells in not-expanded clones
																	TS5B	IGHM	Memory B	0.0630372	11	cells in not-expanded clones
																	TS5A	IGHM	Memory B	0.0202899	11	cells in not-expanded clones
																	TS5A	IGHM	Memory B	0.0710059	11	cells in not-expanded clones
																	TS5B	IGHM	Memory B	0.033033	11	cells in not-expanded clones
																	TS5A	IGHG	Plasma cells	0	14	cells in not-expanded clones
																	TS5B	IGHG	Plasma cells	0	20	cells in not-expanded clones
																	TS5B	IGHM	Memory B	0.0318841	20	cells in not-expanded clones
																	TS5B	IGHM	Memory B	0.0319767	20	cells in not-expanded clones
																	TS5B	IGHM	Memory B	0	14	cells in not-expanded clones
																	TS5B	IGHG	Memory B	0.0869565	20	cells in not-expanded clones
																	TS5B	IGHG	Plasma cells	0.0174927	20	cells in not-expanded clones
																	TS5B	IGHG	Plasma cells	0.0174927	20	cells in not-expanded clones
																	TS5B	IGHG	Plasma cells	0.0758017	20	cells in not-expanded clones
																	TS5B	IGHG	Plasma cells	0.0845481	20	cells in not-expanded clones
																	TS5B	IGHG	Plasma cells	0	20	cells in not-expanded clones
																	TS5A	IGHM	Memory B	0.0210843	16	cells in not-expanded clones
																	TS5B	IGHG	Memory B	0.041791	16	cells in not-expanded clones
																	TS5A	IGHG	Plasma cells	0.0406977	16	cells in not-expanded clones
																	TS5A	IGHG	Plasma cells	0.0406977	16	cells in not-expanded clones
																	TS5B	IGHM	Memory B	0.184751	16	cells in not-expanded clones
																	TS5B	IGHG	Plasma cells	0.119048	16	cells in not-expanded clones
																	TS5A	IGHG	Plasma cells	0.10119	16	cells in not-expanded clones
																	TS5B	IGHG	Memory B	0.0791789	16	cells in not-expanded clones
																	TS5B	IGHM	Memory B	0.00862069	14	cells in not-expanded clones
																	TS5B	IGHM	Memory B	0.00589971	16	cells in not-expanded clones
																	TS5B	IGHM	Memory B	0.0406977	18	cells in not-expanded clones
																	TS5A	IGHM	Memory B	0.0299401	18	cells in not-expanded clones
																	TS5B	IGHM	Memory B	0.0731707	14	cells in not-expanded clones
																	TS5A	IGHM	Memory B	0.0361446	18	cells in not-expanded clones
																	TS5A	IGHM	Memory B	0.0234604	18	cells in not-expanded clones
																	TS5B	IGHM	Memory B	0	18	cells in not-expanded clones
																	TS5B	IGHM	Memory B	0.0348837	18	cells in not-expanded clones
																	TS5B	IGHM	Memory B	0	18	cells in not-expanded clones
																	TS5B	IGHM	Memory B	0.0236686	18	cells in not-expanded clones
																	TS5B	IGHM	Memory B	0	18	cells in not-expanded clones
																	TS5B	IGHG	Plasma cells	0.0535714	14	cells in not-expanded clones
																	TS5A	IGHM	Memory B	0.0416667	17	cells in not-expanded clones
																	TS5A	IGHM	Memory B	0.0322581	17	cells in not-expanded clones
																	TS5B	IGHG	Plasma cells	0.0441176	17	cells in not-expanded clones
																	TS5B	IGHM	Memory B	0.0473373	17	cells in not-expanded clones
																	TS5B	IGHM	Memory B	0.0294118	21	cells in not-expanded clones
																	TS5B	IGHG	Memory B	0.0606061	21	cells in not-expanded clones
																	TS5B	IGHM	Memory B	0	21	cells in not-expanded clones
																	TS5B	IGHM	Memory B	0.0200573	23	cells in not-expanded clones
																	TS5B	IGHG	Plasma cells	0	23	cells in not-expanded clones
																	TS5B	IGHG	Plasma cells	0	23	cells in not-expanded clones
																	TS5A	IGHG	Plasma cells	0.0856269	6	cells in not-expanded clones
																	TS5A	IGHG	Plasma cells	0.0676923	8	cells in not-expanded clones
																	TS5B	IGHM	Memory B	0.0356083	8	cells in not-expanded clones
																	TS5A	IGHM	Memory B	0.0412979	14	cells in expanded clones
																	TS5A	IGHM	Memory B	0.0412979	14	cells in expanded clones
																	TS5A	IGHM	Memory B	0.0412979	14	cells in expanded clones
																	TS5A	IGHM	Memory B	0.0412979	14	cells in expanded clones
																	TS5A	IGHM	Memory B	0.0412979	14	cells in expanded clones
																	TS5A	IGHM	Memory B	0.0412979	14	cells in expanded clones
																	TS5A	IGHM	Memory B	0.0412979	14	cells in expanded clones
																	TS5A	IGHG	Plasma cells	0.0367232	22	cells in not-expanded clones
																	TS5A	IGHG	Plasma cells	0.0367232	22	cells in not-expanded clones
																	TS5B	IGHM	Memory B	0.026087	22	cells in not-expanded clones
																	TS5B	IGHM	Memory B	0.0352941	14	cells in not-expanded clones
																	TS5A	IGHG	Plasma cells	0.0838323	14	cells in not-expanded clones
																	TS5A	IGHG	Plasma cells	0.0748503	14	cells in not-expanded clones
																	TS5B	IGHM	Memory B	0.0058651	14	cells in not-expanded clones
																	TS5B	IGHM	Memory B	0.0058651	14	cells in not-expanded clones
																	TS5B	IGHM	Memory B	0.0307692	12	cells in not-expanded clones
																	TS5A	IGHM	Memory B	0.0147493	12	cells in not-expanded clones
																	TS5B	IGHM	Memory B	0.0174419	12	cells in not-expanded clones
																	TS5B	IGHG	Plasma cells	0.0903614	12	cells in not-expanded clones
																	TS5A	IGHM	Memory B	0.0357143	12	cells in not-expanded clones
																	TS5B	IGHM	Memory B	0.0289855	12	cells in not-expanded clones
																	TS5B	IGHM	Memory B	0.026393	12	cells in not-expanded clones
																	TS5B	IGHM	Memory B	0.0652819	12	cells in not-expanded clones
																	TS5B	IGHM	Memory B	0.0597015	12	cells in not-expanded clones
																	TS5B	IGHM	Memory B	0.057971	12	cells in not-expanded clones
																	TS5B	IGHM	Memory B	0.0350877	12	cells in not-expanded clones
																	TS5B	IGHM	Memory B	0.0265487	12	cells in not-expanded clones
																	TS5B	IGHM	Memory B	0.0311615	15	cells in not-expanded clones
																	TS5A	IGHG	Plasma cells	0.0595238	15	cells in not-expanded clones
																	TS5A	IGHG	Plasma cells	0.0595238	15	cells in not-expanded clones
																	TS5B	IGHM	Memory B	0.0299401	15	cells in not-expanded clones
																	TS5B	IGHG	Plasma cells	0.00296736	15	cells in not-expanded clones
																	TS5B	IGHM	Memory B	0.0410557	15	cells in not-expanded clones
																	TS5B	IGHG	Plasma cells	0.0630631	15	cells in not-expanded clones

## Sheet: Figure 9
	Figure 9a	Expanded clones IGHV gene usage						Figure 9b	Expanded clones gene usage PCA				Figure 9d	Root−to−tip regression analysis									Figure 9e	Convergent antibodies
	gene	seq_freq	treatment	status	id			id	PC1	PC2			cloneid	observed	permuted	pv_gt	nseq	status	treatment	id			sample	number_of_cluster	id
	IGHV1-46	0	no-toci	stable	0A			NS0A	2.02762	2.63388			1_210_4	-0.236091	0.00244457	0.9687	61	stable	no-toci	no-toci-stable			NS0A	3	no-toci-stable
	IGHV1-46	0	no-toci	stable	0B			NS0B	1.44442	1.33046			5_119_3	-0.131277	0.00356906	0.6692	14	stable	toci	toci-stable			NS0B	2	no-toci-stable
	IGHV1-46	0	no-toci	stable	1A			NS1A	-4.94662	0.0511251			0_403_10	-0.255388	-0.00291845	0.748	11	stable	no-toci	no-toci-stable			NS1A	2	no-toci-stable
	IGHV1-46	0	no-toci	stable	1B			NS1B	-0.331889	-0.943705			1_632_17	-0.242485	0.00235868	0.7059	10	stable	no-toci	no-toci-stable			NS1B	3	no-toci-stable
	IGHV1-46	0	toci	progressive	6A			TP6A	0.584621	-0.561112			2_187_11	-0.519942	0.00223409	0.9641	8	stable	toci	toci-stable			TP6A	2	toci-progressive
	IGHV1-46	0	toci	progressive	6B			TP6B	1.09013	0.444787			1_606_21	-0.110886	-0.00179058	0.7192	7	stable	no-toci	no-toci-stable			TP6B	1	toci-progressive
	IGHV1-46	0	toci	progressive	7A			TP7A	0.614589	-0.909485			3_130_59	0.29827	-0.00255951	0.5002	6	stable	toci	toci-stable			TP7A	3	toci-progressive
	IGHV1-46	0	toci	progressive	7B			TP7B	0.614589	-0.909485			0_226_28	0.196089	0.00125577	0.5027	5	stable	no-toci	no-toci-stable			TP7B	2	toci-progressive
	IGHV1-46	0	toci	progressive	8B			TP8B	-0.331889	-0.943705			0_242_203	-0.518809	-0.00231264	0.8949	5	stable	no-toci	no-toci-stable			TS2A	3	toci-stable
	IGHV1-46	0	toci	stable	2A			TS2A	0.175977	-0.447815			1_191_149	0.558536	-0.00481716	0.3349	4	stable	no-toci	no-toci-stable			TS2B	1	toci-stable
	IGHV1-46	0	toci	stable	2B			TS2B	0.584621	-0.561112			7_22_0	-0.57735	0.00117079	1	4	progressive	toci	toci-progressive			TS3A	2	toci-stable
	IGHV1-46	0	toci	stable	3A			TS3A	-1.89242	3.24859			0_178_573	-0.684363	0.00326171	1	3	stable	no-toci	no-toci-stable			TS3B	5	toci-stable
	IGHV1-46	1	toci	stable	4B			TS4B	0.584621	-0.561112			0_206_107	0.284167	-0.00166328	0.665	3	stable	no-toci	no-toci-stable			TS4B	6	toci-stable
	IGHV1-46	0	toci	stable	5A			TS5A	0.113513	-0.927601			0_500_39	0.5	-0.0154	0.6564	3	stable	no-toci	no-toci-stable			TS5A	4	toci-stable
	IGHV1-46	0	toci	stable	5B			TS5B	-0.331889	-0.943705			1_238_229	-0.95195	-0.00917874	1	3	stable	no-toci	no-toci-stable			TS5B	5	toci-stable
	IGHV2-70	0.525424	no-toci	stable	0A								1_44_226	-0.5	-0.01025	1	3	stable	no-toci	no-toci-stable
	IGHV2-70	0.545455	no-toci	stable	0B								1_62_50	0.918496	0.00456119	0.3356	3	stable	no-toci	no-toci-stable
	IGHV2-70	0	no-toci	stable	1A			id	PC1	PC2			1_848_201	-0.601338	-0.000209642	1	3	stable	no-toci	no-toci-stable
	IGHV2-70	0	no-toci	stable	1B			IGHV1-46	0.0602327	-0.0842553			3_121_134	0.83033	-0.00214162	0.3339	3	stable	toci	toci-stable
	IGHV2-70	0	toci	progressive	6A			IGHV2-70	0.261617	0.434039			5_119_71	0.999658	0.0142278	0.343	3	stable	toci	toci-stable
	IGHV2-70	0	toci	progressive	6B			IGHV3-21	0.0602327	-0.0842553			0_212_521	1	-0.0026	0.4987	2	stable	no-toci	no-toci-stable
	IGHV2-70	0	toci	progressive	7A			IGHV3-30	-0.420134	0.44991			0_349_161	1	-0.009	0.4955	2	stable	no-toci	no-toci-stable
	IGHV2-70	0	toci	progressive	7B			IGHV3-30-3	-0.194974	0.4878			0_79_555	-1	-0.0066	1	2	stable	no-toci	no-toci-stable
	IGHV2-70	0	toci	progressive	8B			IGHV3-33	-0.509643	0.00767681			1_477_174	-1	-0.0102	1	2	stable	no-toci	no-toci-stable
	IGHV2-70	0	toci	stable	2A			IGHV3-7	-0.509643	0.00767681			1_767_120	-1	0.0062	1	2	stable	no-toci	no-toci-stable
	IGHV2-70	0	toci	stable	2B			IGHV3-72	0.0602327	-0.0842553			2_157_21	-1	0.0068	1	2	stable	toci	toci-stable
	IGHV2-70	0	toci	stable	3A			IGHV4-34	-0.301759	-0.313102			3_269_169	1	0.0026	0.5013	2	stable	toci	toci-stable
	IGHV2-70	0	toci	stable	4B			IGHV4-39	0.208902	0.395497			3_367_49	-1	-0.0062	1	2	stable	toci	toci-stable
	IGHV2-70	0	toci	stable	5A			IGHV4-59	0.0947727	-0.242898			3_629_243	-1	-0.0072	1	2	stable	toci	toci-stable
	IGHV2-70	0	toci	stable	5B			IGHV5-51	0.207347	0.190729			3_71_232	1	0.0144	0.5072	2	stable	toci	toci-stable
	IGHV3-7	0	no-toci	stable	0A								3_824_101	-1	-0.0142	1	2	stable	toci	toci-stable
	IGHV3-7	0	no-toci	stable	0B								5_241_33	1	-0.009	0.4955	2	stable	toci	toci-stable
	IGHV3-7	0.037037	no-toci	stable	1A								5_364_75	1	-0.0062	0.4969	2	stable	toci	toci-stable
	IGHV3-7	0	no-toci	stable	1B								6_124_154	-1	0.0108	1	2	progressive	toci	toci-progressive
	IGHV3-7	0	toci	progressive	6A
	IGHV3-7	0	toci	progressive	6B
	IGHV3-7	0	toci	progressive	7A
	IGHV3-7	0	toci	progressive	7B
	IGHV3-7	0	toci	progressive	8B
	IGHV3-7	0	toci	stable	2A
	IGHV3-7	0	toci	stable	2B
	IGHV3-7	0	toci	stable	3A
	IGHV3-7	0	toci	stable	4B
	IGHV3-7	0	toci	stable	5A
	IGHV3-7	0	toci	stable	5B
	IGHV3-21	0	no-toci	stable	0A
	IGHV3-21	0	no-toci	stable	0B
	IGHV3-21	0	no-toci	stable	1A
	IGHV3-21	0	no-toci	stable	1B
	IGHV3-21	0	toci	progressive	6A
	IGHV3-21	0	toci	progressive	6B
	IGHV3-21	0	toci	progressive	7A
	IGHV3-21	0	toci	progressive	7B
	IGHV3-21	0	toci	progressive	8B
	IGHV3-21	0	toci	stable	2A
	IGHV3-21	1	toci	stable	2B
	IGHV3-21	0	toci	stable	3A
	IGHV3-21	0	toci	stable	4B
	IGHV3-21	0	toci	stable	5A
	IGHV3-21	0	toci	stable	5B
	IGHV3-30	0	no-toci	stable	0A
	IGHV3-30	0	no-toci	stable	0B
	IGHV3-30	0.0740741	no-toci	stable	1A
	IGHV3-30	0	no-toci	stable	1B
	IGHV3-30	0	toci	progressive	6A
	IGHV3-30	0	toci	progressive	6B
	IGHV3-30	0	toci	progressive	7A
	IGHV3-30	0	toci	progressive	7B
	IGHV3-30	0	toci	progressive	8B
	IGHV3-30	0	toci	stable	2A
	IGHV3-30	0	toci	stable	2B
	IGHV3-30	0.142857	toci	stable	3A
	IGHV3-30	0	toci	stable	4B
	IGHV3-30	0	toci	stable	5A
	IGHV3-30	0	toci	stable	5B
	IGHV3-30-3	0	no-toci	stable	0A
	IGHV3-30-3	0	no-toci	stable	0B
	IGHV3-30-3	0	no-toci	stable	1A
	IGHV3-30-3	0	no-toci	stable	1B
	IGHV3-30-3	0	toci	progressive	6A
	IGHV3-30-3	0	toci	progressive	6B
	IGHV3-30-3	0	toci	progressive	7A
	IGHV3-30-3	0	toci	progressive	7B
	IGHV3-30-3	0	toci	progressive	8B
	IGHV3-30-3	0	toci	stable	2A
	IGHV3-30-3	0	toci	stable	2B
	IGHV3-30-3	0.857143	toci	stable	3A
	IGHV3-30-3	0	toci	stable	4B
	IGHV3-30-3	0	toci	stable	5A
	IGHV3-30-3	0	toci	stable	5B
	IGHV3-33	0	no-toci	stable	0A
	IGHV3-33	0	no-toci	stable	0B
	IGHV3-33	0.042328	no-toci	stable	1A
	IGHV3-33	0	no-toci	stable	1B
	IGHV3-33	0	toci	progressive	6A
	IGHV3-33	0	toci	progressive	6B
	IGHV3-33	0	toci	progressive	7A
	IGHV3-33	0	toci	progressive	7B
	IGHV3-33	0	toci	progressive	8B
	IGHV3-33	0	toci	stable	2A
	IGHV3-33	0	toci	stable	2B
	IGHV3-33	0	toci	stable	3A
	IGHV3-33	0	toci	stable	4B
	IGHV3-33	0	toci	stable	5A
	IGHV3-33	0	toci	stable	5B
	IGHV3-72	0	no-toci	stable	0A
	IGHV3-72	0	no-toci	stable	0B
	IGHV3-72	0	no-toci	stable	1A
	IGHV3-72	0	no-toci	stable	1B
	IGHV3-72	1	toci	progressive	6A
	IGHV3-72	0	toci	progressive	6B
	IGHV3-72	0	toci	progressive	7A
	IGHV3-72	0	toci	progressive	7B
	IGHV3-72	0	toci	progressive	8B
	IGHV3-72	0	toci	stable	2A
	IGHV3-72	0	toci	stable	2B
	IGHV3-72	0	toci	stable	3A
	IGHV3-72	0	toci	stable	4B
	IGHV3-72	0	toci	stable	5A
	IGHV3-72	0	toci	stable	5B
	IGHV4-34	0	no-toci	stable	0A
	IGHV4-34	0	no-toci	stable	0B
	IGHV4-34	0.846561	no-toci	stable	1A
	IGHV4-34	1	no-toci	stable	1B
	IGHV4-34	0	toci	progressive	6A
	IGHV4-34	0	toci	progressive	6B
	IGHV4-34	0	toci	progressive	7A
	IGHV4-34	0	toci	progressive	7B
	IGHV4-34	1	toci	progressive	8B
	IGHV4-34	0.642857	toci	stable	2A
	IGHV4-34	0	toci	stable	2B
	IGHV4-34	0	toci	stable	3A
	IGHV4-34	0	toci	stable	4B
	IGHV4-34	0.529412	toci	stable	5A
	IGHV4-34	1	toci	stable	5B
	IGHV4-39	0.288136	no-toci	stable	0A
	IGHV4-39	0	no-toci	stable	0B
	IGHV4-39	0	no-toci	stable	1A
	IGHV4-39	0	no-toci	stable	1B
	IGHV4-39	0	toci	progressive	6A
	IGHV4-39	0	toci	progressive	6B
	IGHV4-39	0	toci	progressive	7A
	IGHV4-39	0	toci	progressive	7B
	IGHV4-39	0	toci	progressive	8B
	IGHV4-39	0	toci	stable	2A
	IGHV4-39	0	toci	stable	2B
	IGHV4-39	0	toci	stable	3A
	IGHV4-39	0	toci	stable	4B
	IGHV4-39	0	toci	stable	5A
	IGHV4-39	0	toci	stable	5B
	IGHV4-59	0	no-toci	stable	0A
	IGHV4-59	0	no-toci	stable	0B
	IGHV4-59	0	no-toci	stable	1A
	IGHV4-59	0	no-toci	stable	1B
	IGHV4-59	0	toci	progressive	6A
	IGHV4-59	0	toci	progressive	6B
	IGHV4-59	1	toci	progressive	7A
	IGHV4-59	1	toci	progressive	7B
	IGHV4-59	0	toci	progressive	8B
	IGHV4-59	0	toci	stable	2A
	IGHV4-59	0	toci	stable	2B
	IGHV4-59	0	toci	stable	3A
	IGHV4-59	0	toci	stable	4B
	IGHV4-59	0.470588	toci	stable	5A
	IGHV4-59	0	toci	stable	5B
	IGHV5-51	0.186441	no-toci	stable	0A
	IGHV5-51	0.454545	no-toci	stable	0B
	IGHV5-51	0	no-toci	stable	1A
	IGHV5-51	0	no-toci	stable	1B
	IGHV5-51	0	toci	progressive	6A
	IGHV5-51	1	toci	progressive	6B
	IGHV5-51	0	toci	progressive	7A
	IGHV5-51	0	toci	progressive	7B
	IGHV5-51	0	toci	progressive	8B
	IGHV5-51	0.357143	toci	stable	2A
	IGHV5-51	0	toci	stable	2B
	IGHV5-51	0	toci	stable	3A
	IGHV5-51	0	toci	stable	4B
	IGHV5-51	0	toci	stable	5A
	IGHV5-51	0	toci	stable	5B

## Sheet: Supplementary Figure 3
Supplementary Fig. 3d
Sample	Proportion	Cell Type	Subgroup	Platform	Group
NS0A	0.0946222	Classical monocytes	Stable	CITE	Stable CITE
NS0A	0.0820749	Classical monocytes	Stable	CITE	Stable CITE
NS0A	0.074056	Classical monocytes	Stable	nonCITE	Stable nonCITE
NS0B	0.24005	Classical monocytes	Stable	CITE	Stable CITE
NS0B	0.172662	Classical monocytes	Stable	CITE	Stable CITE
NS0B	0.134584	Classical monocytes	Stable	nonCITE	Stable nonCITE
NS1A	0.267949	Classical monocytes	Stable	CITE	Stable CITE
NS1A	0.265333	Classical monocytes	Stable	CITE	Stable CITE
NS1A	0.188668	Classical monocytes	Stable	nonCITE	Stable nonCITE
NS1B	0.211435	Classical monocytes	Stable	CITE	Stable CITE
NS1B	0.234724	Classical monocytes	Stable	CITE	Stable CITE
NS1B	0.244052	Classical monocytes	Stable	nonCITE	Stable nonCITE
TP6A	0.0933941	Classical monocytes	Progressive	CITE	Progressive CITE
TP6A	0.137168	Classical monocytes	Progressive	CITE	Progressive CITE
TP6A	0.136497	Classical monocytes	Progressive	nonCITE	Progressive nonCITE
TP6B	0.371287	Classical monocytes	Progressive	CITE	Progressive CITE
TP6B	0.358621	Classical monocytes	Progressive	nonCITE	Progressive nonCITE
TP7A	0.268778	Classical monocytes	Progressive	CITE	Progressive CITE
TP7A	0.291457	Classical monocytes	Progressive	CITE	Progressive CITE
TP7A	0.240758	Classical monocytes	Progressive	nonCITE	Progressive nonCITE
TP7B	0.116883	Classical monocytes	Progressive	CITE	Progressive CITE
TP7B	0.095	Classical monocytes	Progressive	CITE	Progressive CITE
TP7B	0.107143	Classical monocytes	Progressive	nonCITE	Progressive nonCITE
TP8B	0.0896245	Classical monocytes	Progressive	nonCITE	Progressive nonCITE
TP9B	0.265896	Classical monocytes	Progressive	CITE	Progressive CITE
TP9B	0.276471	Classical monocytes	Progressive	CITE	Progressive CITE
TP9B	0.365854	Classical monocytes	Progressive	nonCITE	Progressive nonCITE
TS2A	0.155573	Classical monocytes	Stable	CITE	Stable CITE
TS2A	0.136738	Classical monocytes	Stable	CITE	Stable CITE
TS2A	0.181856	Classical monocytes	Stable	nonCITE	Stable nonCITE
TS2B	0.064588	Classical monocytes	Stable	CITE	Stable CITE
TS2B	0.0697013	Classical monocytes	Stable	CITE	Stable CITE
TS2B	0.0701802	Classical monocytes	Stable	nonCITE	Stable nonCITE
TS3A	0.0347395	Classical monocytes	Stable	CITE	Stable CITE
TS3A	0.0235294	Classical monocytes	Stable	CITE	Stable CITE
TS3A	0.0621891	Classical monocytes	Stable	nonCITE	Stable nonCITE
TS3B	0.113596	Classical monocytes	Stable	CITE	Stable CITE
TS3B	0.113891	Classical monocytes	Stable	CITE	Stable CITE
TS3B	0.0807439	Classical monocytes	Stable	nonCITE	Stable nonCITE
TS4A	0.415094	Classical monocytes	Stable	CITE	Stable CITE
TS4A	0.355263	Classical monocytes	Stable	CITE	Stable CITE
TS4A	0.373156	Classical monocytes	Stable	nonCITE	Stable nonCITE
TS4B	0.324174	Classical monocytes	Stable	CITE	Stable CITE
TS4B	0.280492	Classical monocytes	Stable	CITE	Stable CITE
TS4B	0.258527	Classical monocytes	Stable	nonCITE	Stable nonCITE
TS5A	0.255474	Classical monocytes	Stable	CITE	Stable CITE
TS5A	0.234234	Classical monocytes	Stable	CITE	Stable CITE
TS5A	0.230088	Classical monocytes	Stable	nonCITE	Stable nonCITE
TS5B	0.246231	Classical monocytes	Stable	CITE	Stable CITE
TS5B	0.228792	Classical monocytes	Stable	CITE	Stable CITE
TS5B	0.196682	Classical monocytes	Stable	nonCITE	Stable nonCITE
NS0A	0.00748809	Dividing T & NK	Stable	CITE	Stable CITE
NS0A	0.00853578	Dividing T & NK	Stable	CITE	Stable CITE
NS0A	0.0123698	Dividing T & NK	Stable	nonCITE	Stable nonCITE
NS0B	0.0447761	Dividing T & NK	Stable	CITE	Stable CITE
NS0B	0.0273381	Dividing T & NK	Stable	CITE	Stable CITE
NS0B	0.0514745	Dividing T & NK	Stable	nonCITE	Stable nonCITE
NS1A	0.00384615	Dividing T & NK	Stable	CITE	Stable CITE
NS1A	0.012	Dividing T & NK	Stable	CITE	Stable CITE
NS1A	0.0121721	Dividing T & NK	Stable	nonCITE	Stable nonCITE
NS1B	0.0151025	Dividing T & NK	Stable	CITE	Stable CITE
NS1B	0.0126091	Dividing T & NK	Stable	CITE	Stable CITE
NS1B	0.0144346	Dividing T & NK	Stable	nonCITE	Stable nonCITE
TP6A	0.00911162	Dividing T & NK	Progressive	CITE	Progressive CITE
TP6A	0	Dividing T & NK	Progressive	CITE	Progressive CITE
TP6A	0.00354337	Dividing T & NK	Progressive	nonCITE	Progressive nonCITE
TP6B	0.00825083	Dividing T & NK	Progressive	CITE	Progressive CITE
TP6B	0.0206897	Dividing T & NK	Progressive	nonCITE	Progressive nonCITE
TP7A	0	Dividing T & NK	Progressive	CITE	Progressive CITE
TP7A	0	Dividing T & NK	Progressive	CITE	Progressive CITE
TP7A	0.000684619	Dividing T & NK	Progressive	nonCITE	Progressive nonCITE
TP7B	0.0497835	Dividing T & NK	Progressive	CITE	Progressive CITE
TP7B	0.04	Dividing T & NK	Progressive	CITE	Progressive CITE
TP7B	0.0588803	Dividing T & NK	Progressive	nonCITE	Progressive nonCITE
TP8B	0.01413	Dividing T & NK	Progressive	nonCITE	Progressive nonCITE
TP9B	0	Dividing T & NK	Progressive	CITE	Progressive CITE
TP9B	0.0176471	Dividing T & NK	Progressive	CITE	Progressive CITE
TP9B	0.00542005	Dividing T & NK	Progressive	nonCITE	Progressive nonCITE
TS2A	0.0152366	Dividing T & NK	Stable	CITE	Stable CITE
TS2A	0.0181219	Dividing T & NK	Stable	CITE	Stable CITE
TS2A	0.0193508	Dividing T & NK	Stable	nonCITE	Stable nonCITE
TS2B	0.0311804	Dividing T & NK	Stable	CITE	Stable CITE
TS2B	0.0199147	Dividing T & NK	Stable	CITE	Stable CITE
TS2B	0.0266201	Dividing T & NK	Stable	nonCITE	Stable nonCITE
TS3A	0.00744417	Dividing T & NK	Stable	CITE	Stable CITE
TS3A	0.00823529	Dividing T & NK	Stable	CITE	Stable CITE
TS3A	0.00688863	Dividing T & NK	Stable	nonCITE	Stable nonCITE
TS3B	0.0322004	Dividing T & NK	Stable	CITE	Stable CITE
TS3B	0.0317834	Dividing T & NK	Stable	CITE	Stable CITE
TS3B	0.0310728	Dividing T & NK	Stable	nonCITE	Stable nonCITE
TS4A	0	Dividing T & NK	Stable	CITE	Stable CITE
TS4A	0.0263158	Dividing T & NK	Stable	CITE	Stable CITE
TS4A	0.00442478	Dividing T & NK	Stable	nonCITE	Stable nonCITE
TS4B	0.0104971	Dividing T & NK	Stable	CITE	Stable CITE
TS4B	0.00913962	Dividing T & NK	Stable	CITE	Stable CITE
TS4B	0.0108625	Dividing T & NK	Stable	nonCITE	Stable nonCITE
TS5A	0	Dividing T & NK	Stable	CITE	Stable CITE
TS5A	0.0045045	Dividing T & NK	Stable	CITE	Stable CITE
TS5A	0.00743363	Dividing T & NK	Stable	nonCITE	Stable nonCITE
TS5B	0.0165111	Dividing T & NK	Stable	CITE	Stable CITE
TS5B	0.0176276	Dividing T & NK	Stable	CITE	Stable CITE
TS5B	0.0222582	Dividing T & NK	Stable	nonCITE	Stable nonCITE
NS0A	0.0010211	Dying monocytes	Stable	CITE	Stable CITE
NS0A	0.000656599	Dying monocytes	Stable	CITE	Stable CITE
NS0A	0.00748698	Dying monocytes	Stable	nonCITE	Stable nonCITE
NS0B	0.00373134	Dying monocytes	Stable	CITE	Stable CITE
NS0B	0	Dying monocytes	Stable	CITE	Stable CITE
NS0B	0.0123324	Dying monocytes	Stable	nonCITE	Stable nonCITE
NS1A	0	Dying monocytes	Stable	CITE	Stable CITE
NS1A	0	Dying monocytes	Stable	CITE	Stable CITE
NS1A	0.021736	Dying monocytes	Stable	nonCITE	Stable nonCITE
NS1B	0	Dying monocytes	Stable	CITE	Stable CITE
NS1B	0.0029098	Dying monocytes	Stable	CITE	Stable CITE
NS1B	0.0380914	Dying monocytes	Stable	nonCITE	Stable nonCITE
TP6A	0.0022779	Dying monocytes	Progressive	CITE	Progressive CITE
TP6A	0.00884956	Dying monocytes	Progressive	CITE	Progressive CITE
TP6A	0.033585	Dying monocytes	Progressive	nonCITE	Progressive nonCITE
TP6B	0.000825083	Dying monocytes	Progressive	CITE	Progressive CITE
TP6B	0.00689655	Dying monocytes	Progressive	nonCITE	Progressive nonCITE
TP7A	0.00452489	Dying monocytes	Progressive	CITE	Progressive CITE
TP7A	0.0041876	Dying monocytes	Progressive	CITE	Progressive CITE
TP7A	0.0600183	Dying monocytes	Progressive	nonCITE	Progressive nonCITE
TP7B	0.0021645	Dying monocytes	Progressive	CITE	Progressive CITE
TP7B	0.0025	Dying monocytes	Progressive	CITE	Progressive CITE
TP7B	0.00530888	Dying monocytes	Progressive	nonCITE	Progressive nonCITE
TP8B	0.00807428	Dying monocytes	Progressive	nonCITE	Progressive nonCITE
TP9B	0.00578035	Dying monocytes	Progressive	CITE	Progressive CITE
TP9B	0.00588235	Dying monocytes	Progressive	CITE	Progressive CITE
TP9B	0.0216802	Dying monocytes	Progressive	nonCITE	Progressive nonCITE
TS2A	0.0112269	Dying monocytes	Stable	CITE	Stable CITE
TS2A	0.00164745	Dying monocytes	Stable	CITE	Stable CITE
TS2A	0.0235123	Dying monocytes	Stable	nonCITE	Stable nonCITE
TS2B	0	Dying monocytes	Stable	CITE	Stable CITE
TS2B	0.00142248	Dying monocytes	Stable	CITE	Stable CITE
TS2B	0.0201667	Dying monocytes	Stable	nonCITE	Stable nonCITE
TS3A	0.00372208	Dying monocytes	Stable	CITE	Stable CITE
TS3A	0.00235294	Dying monocytes	Stable	CITE	Stable CITE
TS3A	0.0229621	Dying monocytes	Stable	nonCITE	Stable nonCITE
TS3B	0.00208706	Dying monocytes	Stable	CITE	Stable CITE
TS3B	0.00117716	Dying monocytes	Stable	CITE	Stable CITE
TS3B	0.0161034	Dying monocytes	Stable	nonCITE	Stable nonCITE
TS4A	0	Dying monocytes	Stable	CITE	Stable CITE
TS4A	0	Dying monocytes	Stable	CITE	Stable CITE
TS4A	0.178466	Dying monocytes	Stable	nonCITE	Stable nonCITE
TS4B	0.00123495	Dying monocytes	Stable	CITE	Stable CITE
TS4B	0.00189095	Dying monocytes	Stable	CITE	Stable CITE
TS4B	0.0356289	Dying monocytes	Stable	nonCITE	Stable nonCITE
TS5A	0	Dying monocytes	Stable	CITE	Stable CITE
TS5A	0	Dying monocytes	Stable	CITE	Stable CITE
TS5A	0.0644248	Dying monocytes	Stable	nonCITE	Stable nonCITE
TS5B	0.00430725	Dying monocytes	Stable	CITE	Stable CITE
TS5B	0.00110173	Dying monocytes	Stable	CITE	Stable CITE
TS5B	0.0449211	Dying monocytes	Stable	nonCITE	Stable nonCITE
NS0A	0.0415248	Dying T & NK	Stable	CITE	Stable CITE
NS0A	0.0387393	Dying T & NK	Stable	CITE	Stable CITE
NS0A	0.077474	Dying T & NK	Stable	nonCITE	Stable nonCITE
NS0B	0.028607	Dying T & NK	Stable	CITE	Stable CITE
NS0B	0.0143885	Dying T & NK	Stable	CITE	Stable CITE
NS0B	0.0477212	Dying T & NK	Stable	nonCITE	Stable nonCITE
NS1A	0.0102564	Dying T & NK	Stable	CITE	Stable CITE
NS1A	0.0133333	Dying T & NK	Stable	CITE	Stable CITE
NS1A	0.0492682	Dying T & NK	Stable	nonCITE	Stable nonCITE
NS1B	0.0140237	Dying T & NK	Stable	CITE	Stable CITE
NS1B	0.0164888	Dying T & NK	Stable	CITE	Stable CITE
NS1B	0.0232558	Dying T & NK	Stable	nonCITE	Stable nonCITE
TP6A	0.0546697	Dying T & NK	Progressive	CITE	Progressive CITE
TP6A	0.0752212	Dying T & NK	Progressive	CITE	Progressive CITE
TP6A	0.0890464	Dying T & NK	Progressive	nonCITE	Progressive nonCITE
TP6B	0.0519802	Dying T & NK	Progressive	CITE	Progressive CITE
TP6B	0.110345	Dying T & NK	Progressive	nonCITE	Progressive nonCITE
TP7A	0.0298643	Dying T & NK	Progressive	CITE	Progressive CITE
TP7A	0.0184255	Dying T & NK	Progressive	CITE	Progressive CITE
TP7A	0.0241899	Dying T & NK	Progressive	nonCITE	Progressive nonCITE
TP7B	0.0606061	Dying T & NK	Progressive	CITE	Progressive CITE
TP7B	0.04	Dying T & NK	Progressive	CITE	Progressive CITE
TP7B	0.0892857	Dying T & NK	Progressive	nonCITE	Progressive nonCITE
TP8B	0.0540977	Dying T & NK	Progressive	nonCITE	Progressive nonCITE
TP9B	0.0404624	Dying T & NK	Progressive	CITE	Progressive CITE
TP9B	0.00588235	Dying T & NK	Progressive	CITE	Progressive CITE
TP9B	0.0487805	Dying T & NK	Progressive	nonCITE	Progressive nonCITE
TS2A	0.0705694	Dying T & NK	Stable	CITE	Stable CITE
TS2A	0.0576606	Dying T & NK	Stable	CITE	Stable CITE
TS2A	0.0555556	Dying T & NK	Stable	nonCITE	Stable nonCITE
TS2B	0.0534521	Dying T & NK	Stable	CITE	Stable CITE
TS2B	0.0611664	Dying T & NK	Stable	CITE	Stable CITE
TS2B	0.124496	Dying T & NK	Stable	nonCITE	Stable nonCITE
TS3A	0.10794	Dying T & NK	Stable	CITE	Stable CITE
TS3A	0.0952941	Dying T & NK	Stable	CITE	Stable CITE
TS3A	0.126674	Dying T & NK	Stable	nonCITE	Stable nonCITE
TS3B	0.0474061	Dying T & NK	Stable	CITE	Stable CITE
TS3B	0.0306062	Dying T & NK	Stable	CITE	Stable CITE
TS3B	0.105466	Dying T & NK	Stable	nonCITE	Stable nonCITE
TS4A	0.0377358	Dying T & NK	Stable	CITE	Stable CITE
TS4A	0.0394737	Dying T & NK	Stable	CITE	Stable CITE
TS4A	0.0383481	Dying T & NK	Stable	nonCITE	Stable nonCITE
TS4B	0.0228466	Dying T & NK	Stable	CITE	Stable CITE
TS4B	0.0154428	Dying T & NK	Stable	CITE	Stable CITE
TS4B	0.0321529	Dying T & NK	Stable	nonCITE	Stable nonCITE
TS5A	0.00729927	Dying T & NK	Stable	CITE	Stable CITE
TS5A	0.018018	Dying T & NK	Stable	CITE	Stable CITE
TS5A	0.0545133	Dying T & NK	Stable	nonCITE	Stable nonCITE
TS5B	0.0175879	Dying T & NK	Stable	CITE	Stable CITE
TS5B	0.0183621	Dying T & NK	Stable	CITE	Stable CITE
TS5B	0.034399	Dying T & NK	Stable	nonCITE	Stable nonCITE
NS0A	0.0711368	Effector T	Stable	CITE	Stable CITE
NS0A	0.0820749	Effector T	Stable	CITE	Stable CITE
NS0A	0.0725911	Effector T	Stable	nonCITE	Stable nonCITE
NS0B	0.0957711	Effector T	Stable	CITE	Stable CITE
NS0B	0.0791367	Effector T	Stable	CITE	Stable CITE
NS0B	0.0895442	Effector T	Stable	nonCITE	Stable nonCITE
NS1A	0.0230769	Effector T	Stable	CITE	Stable CITE
NS1A	0.0293333	Effector T	Stable	CITE	Stable CITE
NS1A	0.0295609	Effector T	Stable	nonCITE	Stable nonCITE
NS1B	0.0291262	Effector T	Stable	CITE	Stable CITE
NS1B	0.0533463	Effector T	Stable	CITE	Stable CITE
NS1B	0.0437049	Effector T	Stable	nonCITE	Stable nonCITE
TP6A	0.189066	Effector T	Progressive	CITE	Progressive CITE
TP6A	0.221239	Effector T	Progressive	CITE	Progressive CITE
TP6A	0.190109	Effector T	Progressive	nonCITE	Progressive nonCITE
TP6B	0.123762	Effector T	Progressive	CITE	Progressive CITE
TP6B	0.0827586	Effector T	Progressive	nonCITE	Progressive nonCITE
TP7A	0.116742	Effector T	Progressive	CITE	Progressive CITE
TP7A	0.108878	Effector T	Progressive	CITE	Progressive CITE
TP7A	0.120721	Effector T	Progressive	nonCITE	Progressive nonCITE
TP7B	0.255411	Effector T	Progressive	CITE	Progressive CITE
TP7B	0.2625	Effector T	Progressive	CITE	Progressive CITE
TP7B	0.310811	Effector T	Progressive	nonCITE	Progressive nonCITE
TP8B	0.149778	Effector T	Progressive	nonCITE	Progressive nonCITE
TP9B	0.0520231	Effector T	Progressive	CITE	Progressive CITE
TP9B	0.123529	Effector T	Progressive	CITE	Progressive CITE
TP9B	0.0189702	Effector T	Progressive	nonCITE	Progressive nonCITE
TS2A	0.157979	Effector T	Stable	CITE	Stable CITE
TS2A	0.196046	Effector T	Stable	CITE	Stable CITE
TS2A	0.160841	Effector T	Stable	nonCITE	Stable nonCITE
TS2B	0.175947	Effector T	Stable	CITE	Stable CITE
TS2B	0.16643	Effector T	Stable	CITE	Stable CITE
TS2B	0.132294	Effector T	Stable	nonCITE	Stable nonCITE
TS3A	0.254342	Effector T	Stable	CITE	Stable CITE
TS3A	0.209412	Effector T	Stable	CITE	Stable CITE
TS3A	0.194987	Effector T	Stable	nonCITE	Stable nonCITE
TS3B	0.163685	Effector T	Stable	CITE	Stable CITE
TS3B	0.177163	Effector T	Stable	CITE	Stable CITE
TS3B	0.143797	Effector T	Stable	nonCITE	Stable nonCITE
TS4A	0.0943396	Effector T	Stable	CITE	Stable CITE
TS4A	0.144737	Effector T	Stable	CITE	Stable CITE
TS4A	0.0516224	Effector T	Stable	nonCITE	Stable nonCITE
TS4B	0.0886076	Effector T	Stable	CITE	Stable CITE
TS4B	0.0920265	Effector T	Stable	CITE	Stable CITE
TS4B	0.0977623	Effector T	Stable	nonCITE	Stable nonCITE
TS5A	0.109489	Effector T	Stable	CITE	Stable CITE
TS5A	0.148649	Effector T	Stable	CITE	Stable CITE
TS5A	0.0916814	Effector T	Stable	nonCITE	Stable nonCITE
TS5B	0.0922469	Effector T	Stable	CITE	Stable CITE
TS5B	0.0998898	Effector T	Stable	CITE	Stable CITE
TS5B	0.0910563	Effector T	Stable	nonCITE	Stable nonCITE
NS0A	0.0163376	Gamma delta T	Stable	CITE	Stable CITE
NS0A	0.0124754	Gamma delta T	Stable	CITE	Stable CITE
NS0A	0.0166016	Gamma delta T	Stable	nonCITE	Stable nonCITE
NS0B	0.0124378	Gamma delta T	Stable	CITE	Stable CITE
NS0B	0.0057554	Gamma delta T	Stable	CITE	Stable CITE
NS0B	0.0128686	Gamma delta T	Stable	nonCITE	Stable nonCITE
NS1A	0.0141026	Gamma delta T	Stable	CITE	Stable CITE
NS1A	0.00933333	Gamma delta T	Stable	CITE	Stable CITE
NS1A	0.0127518	Gamma delta T	Stable	nonCITE	Stable nonCITE
NS1B	0.01726	Gamma delta T	Stable	CITE	Stable CITE
NS1B	0.0106693	Gamma delta T	Stable	CITE	Stable CITE
NS1B	0.0184443	Gamma delta T	Stable	nonCITE	Stable nonCITE
TP6A	0.00455581	Gamma delta T	Progressive	CITE	Progressive CITE
TP6A	0.00442478	Gamma delta T	Progressive	CITE	Progressive CITE
TP6A	0.00554614	Gamma delta T	Progressive	nonCITE	Progressive nonCITE
TP6B	0.00247525	Gamma delta T	Progressive	CITE	Progressive CITE
TP6B	0.00689655	Gamma delta T	Progressive	nonCITE	Progressive nonCITE
TP7A	0.00361991	Gamma delta T	Progressive	CITE	Progressive CITE
TP7A	0.00753769	Gamma delta T	Progressive	CITE	Progressive CITE
TP7A	0.00410771	Gamma delta T	Progressive	nonCITE	Progressive nonCITE
TP7B	0.00649351	Gamma delta T	Progressive	CITE	Progressive CITE
TP7B	0.0125	Gamma delta T	Progressive	CITE	Progressive CITE
TP7B	0.0111004	Gamma delta T	Progressive	nonCITE	Progressive nonCITE
TP8B	0.00686314	Gamma delta T	Progressive	nonCITE	Progressive nonCITE
TP9B	0.0520231	Gamma delta T	Progressive	CITE	Progressive CITE
TP9B	0.0352941	Gamma delta T	Progressive	CITE	Progressive CITE
TP9B	0.00542005	Gamma delta T	Progressive	nonCITE	Progressive nonCITE
TS2A	0.00561347	Gamma delta T	Stable	CITE	Stable CITE
TS2A	0.0164745	Gamma delta T	Stable	CITE	Stable CITE
TS2A	0.00520183	Gamma delta T	Stable	nonCITE	Stable nonCITE
TS2B	0.00890869	Gamma delta T	Stable	CITE	Stable CITE
TS2B	0.0056899	Gamma delta T	Stable	CITE	Stable CITE
TS2B	0.0107556	Gamma delta T	Stable	nonCITE	Stable nonCITE
TS3A	0.0781638	Gamma delta T	Stable	CITE	Stable CITE
TS3A	0.0952941	Gamma delta T	Stable	CITE	Stable CITE
TS3A	0.0597015	Gamma delta T	Stable	nonCITE	Stable nonCITE
TS3B	0.0664878	Gamma delta T	Stable	CITE	Stable CITE
TS3B	0.0635668	Gamma delta T	Stable	CITE	Stable CITE
TS3B	0.040372	Gamma delta T	Stable	nonCITE	Stable nonCITE
TS4A	0.0754717	Gamma delta T	Stable	CITE	Stable CITE
TS4A	0.0131579	Gamma delta T	Stable	CITE	Stable CITE
TS4A	0.0103245	Gamma delta T	Stable	nonCITE	Stable nonCITE
TS4B	0.0191417	Gamma delta T	Stable	CITE	Stable CITE
TS4B	0.0252127	Gamma delta T	Stable	CITE	Stable CITE
TS4B	0.0149902	Gamma delta T	Stable	nonCITE	Stable nonCITE
TS5A	0.0291971	Gamma delta T	Stable	CITE	Stable CITE
TS5A	0.0225225	Gamma delta T	Stable	CITE	Stable CITE
TS5A	0.00743363	Gamma delta T	Stable	nonCITE	Stable nonCITE
TS5B	0.00753769	Gamma delta T	Stable	CITE	Stable CITE
TS5B	0.00807932	Gamma delta T	Stable	CITE	Stable CITE
TS5B	0.0105221	Gamma delta T	Stable	nonCITE	Stable nonCITE
NS0A	0.0010211	IFN-activated CD8 T	Stable	CITE	Stable CITE
NS0A	0.000656599	IFN-activated CD8 T	Stable	CITE	Stable CITE
NS0A	0.000651042	IFN-activated CD8 T	Stable	nonCITE	Stable nonCITE
NS0B	0	IFN-activated CD8 T	Stable	CITE	Stable CITE
NS0B	0	IFN-activated CD8 T	Stable	CITE	Stable CITE
NS0B	0	IFN-activated CD8 T	Stable	nonCITE	Stable nonCITE
NS1A	0	IFN-activated CD8 T	Stable	CITE	Stable CITE
NS1A	0	IFN-activated CD8 T	Stable	CITE	Stable CITE
NS1A	0.00202869	IFN-activated CD8 T	Stable	nonCITE	Stable nonCITE
NS1B	0	IFN-activated CD8 T	Stable	CITE	Stable CITE
NS1B	0.000969932	IFN-activated CD8 T	Stable	CITE	Stable CITE
NS1B	0.000133654	IFN-activated CD8 T	Stable	nonCITE	Stable nonCITE
TP6A	0.00683371	IFN-activated CD8 T	Progressive	CITE	Progressive CITE
TP6A	0	IFN-activated CD8 T	Progressive	CITE	Progressive CITE
TP6A	0.00662456	IFN-activated CD8 T	Progressive	nonCITE	Progressive nonCITE
TP6B	0	IFN-activated CD8 T	Progressive	CITE	Progressive CITE
TP6B	0	IFN-activated CD8 T	Progressive	nonCITE	Progressive nonCITE
TP7A	0.00271493	IFN-activated CD8 T	Progressive	CITE	Progressive CITE
TP7A	0.0041876	IFN-activated CD8 T	Progressive	CITE	Progressive CITE
TP7A	0.00638978	IFN-activated CD8 T	Progressive	nonCITE	Progressive nonCITE
TP7B	0.0021645	IFN-activated CD8 T	Progressive	CITE	Progressive CITE
TP7B	0	IFN-activated CD8 T	Progressive	CITE	Progressive CITE
TP7B	0.000965251	IFN-activated CD8 T	Progressive	nonCITE	Progressive nonCITE
TP8B	0.00444086	IFN-activated CD8 T	Progressive	nonCITE	Progressive nonCITE
TP9B	0.0115607	IFN-activated CD8 T	Progressive	CITE	Progressive CITE
TP9B	0	IFN-activated CD8 T	Progressive	CITE	Progressive CITE
TP9B	0	IFN-activated CD8 T	Progressive	nonCITE	Progressive nonCITE
TS2A	0.00240577	IFN-activated CD8 T	Stable	CITE	Stable CITE
TS2A	0.00164745	IFN-activated CD8 T	Stable	CITE	Stable CITE
TS2A	0.00208073	IFN-activated CD8 T	Stable	nonCITE	Stable nonCITE
TS2B	0	IFN-activated CD8 T	Stable	CITE	Stable CITE
TS2B	0	IFN-activated CD8 T	Stable	CITE	Stable CITE
TS2B	0.000268889	IFN-activated CD8 T	Stable	nonCITE	Stable nonCITE
TS3A	0.00372208	IFN-activated CD8 T	Stable	CITE	Stable CITE
TS3A	0.00470588	IFN-activated CD8 T	Stable	CITE	Stable CITE
TS3A	0.00267891	IFN-activated CD8 T	Stable	nonCITE	Stable nonCITE
TS3B	0.00119261	IFN-activated CD8 T	Stable	CITE	Stable CITE
TS3B	0.000882872	IFN-activated CD8 T	Stable	CITE	Stable CITE
TS3B	0.000907235	IFN-activated CD8 T	Stable	nonCITE	Stable nonCITE
TS4A	0.0188679	IFN-activated CD8 T	Stable	CITE	Stable CITE
TS4A	0.0131579	IFN-activated CD8 T	Stable	CITE	Stable CITE
TS4A	0.00294985	IFN-activated CD8 T	Stable	nonCITE	Stable nonCITE
TS4B	0	IFN-activated CD8 T	Stable	CITE	Stable CITE
TS4B	0.000315159	IFN-activated CD8 T	Stable	CITE	Stable CITE
TS4B	0.00021725	IFN-activated CD8 T	Stable	nonCITE	Stable nonCITE
TS5A	0	IFN-activated CD8 T	Stable	CITE	Stable CITE
TS5A	0.018018	IFN-activated CD8 T	Stable	CITE	Stable CITE
TS5A	0.000707965	IFN-activated CD8 T	Stable	nonCITE	Stable nonCITE
TS5B	0	IFN-activated CD8 T	Stable	CITE	Stable CITE
TS5B	0.000367242	IFN-activated CD8 T	Stable	CITE	Stable CITE
TS5B	0	IFN-activated CD8 T	Stable	nonCITE	Stable nonCITE
NS0A	0.0340368	Memory B	Stable	CITE	Stable CITE
NS0A	0.0380827	Memory B	Stable	CITE	Stable CITE
NS0A	0.0421549	Memory B	Stable	nonCITE	Stable nonCITE
NS0B	0.0422886	Memory B	Stable	CITE	Stable CITE
NS0B	0.047482	Memory B	Stable	CITE	Stable CITE
NS0B	0.0380697	Memory B	Stable	nonCITE	Stable nonCITE
NS1A	0.0435897	Memory B	Stable	CITE	Stable CITE
NS1A	0.0373333	Memory B	Stable	CITE	Stable CITE
NS1A	0.0392697	Memory B	Stable	nonCITE	Stable nonCITE
NS1B	0.0496224	Memory B	Stable	CITE	Stable CITE
NS1B	0.0581959	Memory B	Stable	CITE	Stable CITE
NS1B	0.0556001	Memory B	Stable	nonCITE	Stable nonCITE
TP6A	0.0205011	Memory B	Progressive	CITE	Progressive CITE
TP6A	0.0221239	Memory B	Progressive	CITE	Progressive CITE
TP6A	0.018179	Memory B	Progressive	nonCITE	Progressive nonCITE
TP6B	0.0363036	Memory B	Progressive	CITE	Progressive CITE
TP6B	0.0482759	Memory B	Progressive	nonCITE	Progressive nonCITE
TP7A	0.0769231	Memory B	Progressive	CITE	Progressive CITE
TP7A	0.080402	Memory B	Progressive	CITE	Progressive CITE
TP7A	0.070744	Memory B	Progressive	nonCITE	Progressive nonCITE
TP7B	0.0151515	Memory B	Progressive	CITE	Progressive CITE
TP7B	0.01	Memory B	Progressive	CITE	Progressive CITE
TP7B	0.0130309	Memory B	Progressive	nonCITE	Progressive nonCITE
TP8B	0.0573274	Memory B	Progressive	nonCITE	Progressive nonCITE
TP9B	0.0520231	Memory B	Progressive	CITE	Progressive CITE
TP9B	0.0294118	Memory B	Progressive	CITE	Progressive CITE
TP9B	0.0216802	Memory B	Progressive	nonCITE	Progressive nonCITE
TS2A	0.00160385	Memory B	Stable	CITE	Stable CITE
TS2A	0.00494234	Memory B	Stable	CITE	Stable CITE
TS2A	0.00228881	Memory B	Stable	nonCITE	Stable nonCITE
TS2B	0.00890869	Memory B	Stable	CITE	Stable CITE
TS2B	0.0056899	Memory B	Stable	CITE	Stable CITE
TS2B	0.00860446	Memory B	Stable	nonCITE	Stable nonCITE
TS3A	0.0334988	Memory B	Stable	CITE	Stable CITE
TS3A	0.0423529	Memory B	Stable	CITE	Stable CITE
TS3A	0.0510907	Memory B	Stable	nonCITE	Stable nonCITE
TS3B	0.0518784	Memory B	Stable	CITE	Stable CITE
TS3B	0.0450265	Memory B	Stable	CITE	Stable CITE
TS3B	0.0639601	Memory B	Stable	nonCITE	Stable nonCITE
TS4A	0	Memory B	Stable	CITE	Stable CITE
TS4A	0.0657895	Memory B	Stable	CITE	Stable CITE
TS4A	0.0117994	Memory B	Stable	nonCITE	Stable nonCITE
TS4B	0.0296388	Memory B	Stable	CITE	Stable CITE
TS4B	0.027734	Memory B	Stable	CITE	Stable CITE
TS4B	0.0267217	Memory B	Stable	nonCITE	Stable nonCITE
TS5A	0.0145985	Memory B	Stable	CITE	Stable CITE
TS5A	0.0540541	Memory B	Stable	CITE	Stable CITE
TS5A	0.00814159	Memory B	Stable	nonCITE	Stable nonCITE
TS5B	0.0118449	Memory B	Stable	CITE	Stable CITE
TS5B	0.0128535	Memory B	Stable	CITE	Stable CITE
TS5B	0.0113314	Memory B	Stable	nonCITE	Stable nonCITE
NS0A	0.0340368	Memory CD4 & MAIT	Stable	CITE	Stable CITE
NS0A	0.0446487	Memory CD4 & MAIT	Stable	CITE	Stable CITE
NS0A	0.0276693	Memory CD4 & MAIT	Stable	nonCITE	Stable nonCITE
NS0B	0.0472637	Memory CD4 & MAIT	Stable	CITE	Stable CITE
NS0B	0.0374101	Memory CD4 & MAIT	Stable	CITE	Stable CITE
NS0B	0.0294906	Memory CD4 & MAIT	Stable	nonCITE	Stable nonCITE
NS1A	0.0615385	Memory CD4 & MAIT	Stable	CITE	Stable CITE
NS1A	0.0573333	Memory CD4 & MAIT	Stable	CITE	Stable CITE
NS1A	0.0518765	Memory CD4 & MAIT	Stable	nonCITE	Stable nonCITE
NS1B	0.0366775	Memory CD4 & MAIT	Stable	CITE	Stable CITE
NS1B	0.0329777	Memory CD4 & MAIT	Stable	CITE	Stable CITE
NS1B	0.0284683	Memory CD4 & MAIT	Stable	nonCITE	Stable nonCITE
TP6A	0.0205011	Memory CD4 & MAIT	Progressive	CITE	Progressive CITE
TP6A	0.0265487	Memory CD4 & MAIT	Progressive	CITE	Progressive CITE
TP6A	0.018179	Memory CD4 & MAIT	Progressive	nonCITE	Progressive nonCITE
TP6B	0.0132013	Memory CD4 & MAIT	Progressive	CITE	Progressive CITE
TP6B	0	Memory CD4 & MAIT	Progressive	nonCITE	Progressive nonCITE
TP7A	0.0199095	Memory CD4 & MAIT	Progressive	CITE	Progressive CITE
TP7A	0.019263	Memory CD4 & MAIT	Progressive	CITE	Progressive CITE
TP7A	0.014377	Memory CD4 & MAIT	Progressive	nonCITE	Progressive nonCITE
TP7B	0.030303	Memory CD4 & MAIT	Progressive	CITE	Progressive CITE
TP7B	0.0325	Memory CD4 & MAIT	Progressive	CITE	Progressive CITE
TP7B	0.0120656	Memory CD4 & MAIT	Progressive	nonCITE	Progressive nonCITE
TP8B	0.0209931	Memory CD4 & MAIT	Progressive	nonCITE	Progressive nonCITE
TP9B	0.0289017	Memory CD4 & MAIT	Progressive	CITE	Progressive CITE
TP9B	0.00588235	Memory CD4 & MAIT	Progressive	CITE	Progressive CITE
TP9B	0.0135501	Memory CD4 & MAIT	Progressive	nonCITE	Progressive nonCITE
TS2A	0.0168404	Memory CD4 & MAIT	Stable	CITE	Stable CITE
TS2A	0.0197694	Memory CD4 & MAIT	Stable	CITE	Stable CITE
TS2A	0.0139409	Memory CD4 & MAIT	Stable	nonCITE	Stable nonCITE
TS2B	0.0423163	Memory CD4 & MAIT	Stable	CITE	Stable CITE
TS2B	0.0426743	Memory CD4 & MAIT	Stable	CITE	Stable CITE
TS2B	0.0295778	Memory CD4 & MAIT	Stable	nonCITE	Stable nonCITE
TS3A	0.0223325	Memory CD4 & MAIT	Stable	CITE	Stable CITE
TS3A	0.0317647	Memory CD4 & MAIT	Stable	CITE	Stable CITE
TS3A	0.0233448	Memory CD4 & MAIT	Stable	nonCITE	Stable nonCITE
TS3B	0.0250447	Memory CD4 & MAIT	Stable	CITE	Stable CITE
TS3B	0.0258976	Memory CD4 & MAIT	Stable	CITE	Stable CITE
TS3B	0.0220005	Memory CD4 & MAIT	Stable	nonCITE	Stable nonCITE
TS4A	0.0188679	Memory CD4 & MAIT	Stable	CITE	Stable CITE
TS4A	0.0131579	Memory CD4 & MAIT	Stable	CITE	Stable CITE
TS4A	0.0132743	Memory CD4 & MAIT	Stable	nonCITE	Stable nonCITE
TS4B	0.0314912	Memory CD4 & MAIT	Stable	CITE	Stable CITE
TS4B	0.0393949	Memory CD4 & MAIT	Stable	CITE	Stable CITE
TS4B	0.0380187	Memory CD4 & MAIT	Stable	nonCITE	Stable nonCITE
TS5A	0.0218978	Memory CD4 & MAIT	Stable	CITE	Stable CITE
TS5A	0.0225225	Memory CD4 & MAIT	Stable	CITE	Stable CITE
TS5A	0.0159292	Memory CD4 & MAIT	Stable	nonCITE	Stable nonCITE
TS5B	0.0240488	Memory CD4 & MAIT	Stable	CITE	Stable CITE
TS5B	0.0209328	Memory CD4 & MAIT	Stable	CITE	Stable CITE
TS5B	0.00809389	Memory CD4 & MAIT	Stable	nonCITE	Stable nonCITE
NS0A	0.146358	Memory CD4 T	Stable	CITE	Stable CITE
NS0A	0.152331	Memory CD4 T	Stable	CITE	Stable CITE
NS0A	0.11556	Memory CD4 T	Stable	nonCITE	Stable nonCITE
NS0B	0.110697	Memory CD4 T	Stable	CITE	Stable CITE
NS0B	0.136691	Memory CD4 T	Stable	CITE	Stable CITE
NS0B	0.113673	Memory CD4 T	Stable	nonCITE	Stable nonCITE
NS1A	0.126923	Memory CD4 T	Stable	CITE	Stable CITE
NS1A	0.126667	Memory CD4 T	Stable	CITE	Stable CITE
NS1A	0.123171	Memory CD4 T	Stable	nonCITE	Stable nonCITE
NS1B	0.110032	Memory CD4 T	Stable	CITE	Stable CITE
NS1B	0.104753	Memory CD4 T	Stable	CITE	Stable CITE
NS1B	0.0858059	Memory CD4 T	Stable	nonCITE	Stable nonCITE
TP6A	0.0728929	Memory CD4 T	Progressive	CITE	Progressive CITE
TP6A	0.0973451	Memory CD4 T	Progressive	CITE	Progressive CITE
TP6A	0.067478	Memory CD4 T	Progressive	nonCITE	Progressive nonCITE
TP6B	0.0420792	Memory CD4 T	Progressive	CITE	Progressive CITE
TP6B	0.0413793	Memory CD4 T	Progressive	nonCITE	Progressive nonCITE
TP7A	0.0932127	Memory CD4 T	Progressive	CITE	Progressive CITE
TP7A	0.078727	Memory CD4 T	Progressive	CITE	Progressive CITE
TP7A	0.0666362	Memory CD4 T	Progressive	nonCITE	Progressive nonCITE
TP7B	0.0692641	Memory CD4 T	Progressive	CITE	Progressive CITE
TP7B	0.08	Memory CD4 T	Progressive	CITE	Progressive CITE
TP7B	0.0569498	Memory CD4 T	Progressive	nonCITE	Progressive nonCITE
TP8B	0.0730723	Memory CD4 T	Progressive	nonCITE	Progressive nonCITE
TP9B	0.0693642	Memory CD4 T	Progressive	CITE	Progressive CITE
TP9B	0.0294118	Memory CD4 T	Progressive	CITE	Progressive CITE
TP9B	0.0406504	Memory CD4 T	Progressive	nonCITE	Progressive nonCITE
TS2A	0.0825982	Memory CD4 T	Stable	CITE	Stable CITE
TS2A	0.0642504	Memory CD4 T	Stable	CITE	Stable CITE
TS2A	0.0686642	Memory CD4 T	Stable	nonCITE	Stable nonCITE
TS2B	0.171492	Memory CD4 T	Stable	CITE	Stable CITE
TS2B	0.145092	Memory CD4 T	Stable	CITE	Stable CITE
TS2B	0.123958	Memory CD4 T	Stable	nonCITE	Stable nonCITE
TS3A	0.136476	Memory CD4 T	Stable	CITE	Stable CITE
TS3A	0.135294	Memory CD4 T	Stable	CITE	Stable CITE
TS3A	0.0723307	Memory CD4 T	Stable	nonCITE	Stable nonCITE
TS3B	0.101371	Memory CD4 T	Stable	CITE	Stable CITE
TS3B	0.108888	Memory CD4 T	Stable	CITE	Stable CITE
TS3B	0.0678158	Memory CD4 T	Stable	nonCITE	Stable nonCITE
TS4A	0.0377358	Memory CD4 T	Stable	CITE	Stable CITE
TS4A	0.0394737	Memory CD4 T	Stable	CITE	Stable CITE
TS4A	0.0147493	Memory CD4 T	Stable	nonCITE	Stable nonCITE
TS4B	0.0503242	Memory CD4 T	Stable	CITE	Stable CITE
TS4B	0.0611409	Memory CD4 T	Stable	CITE	Stable CITE
TS4B	0.0469259	Memory CD4 T	Stable	nonCITE	Stable nonCITE
TS5A	0.0656934	Memory CD4 T	Stable	CITE	Stable CITE
TS5A	0.0855856	Memory CD4 T	Stable	CITE	Stable CITE
TS5A	0.0732743	Memory CD4 T	Stable	nonCITE	Stable nonCITE
TS5B	0.0969131	Memory CD4 T	Stable	CITE	Stable CITE
TS5B	0.116048	Memory CD4 T	Stable	CITE	Stable CITE
TS5B	0.0768919	Memory CD4 T	Stable	nonCITE	Stable nonCITE
NS0A	0.0224643	Memory CD8 T	Stable	CITE	Stable CITE
NS0A	0.0256074	Memory CD8 T	Stable	CITE	Stable CITE
NS0A	0.0229492	Memory CD8 T	Stable	nonCITE	Stable nonCITE
NS0B	0.0360697	Memory CD8 T	Stable	CITE	Stable CITE
NS0B	0.0402878	Memory CD8 T	Stable	CITE	Stable CITE
NS0B	0.0386059	Memory CD8 T	Stable	nonCITE	Stable nonCITE
NS1A	0.0551282	Memory CD8 T	Stable	CITE	Stable CITE
NS1A	0.0506667	Memory CD8 T	Stable	CITE	Stable CITE
NS1A	0.0460803	Memory CD8 T	Stable	nonCITE	Stable nonCITE
NS1B	0.0636462	Memory CD8 T	Stable	CITE	Stable CITE
NS1B	0.0533463	Memory CD8 T	Stable	CITE	Stable CITE
NS1B	0.0600107	Memory CD8 T	Stable	nonCITE	Stable nonCITE
TP6A	0.0865604	Memory CD8 T	Progressive	CITE	Progressive CITE
TP6A	0.0707965	Memory CD8 T	Progressive	CITE	Progressive CITE
TP6A	0.0486828	Memory CD8 T	Progressive	nonCITE	Progressive nonCITE
TP6B	0.0412541	Memory CD8 T	Progressive	CITE	Progressive CITE
TP6B	0.0482759	Memory CD8 T	Progressive	nonCITE	Progressive nonCITE
TP7A	0.0307692	Memory CD8 T	Progressive	CITE	Progressive CITE
TP7A	0.0326633	Memory CD8 T	Progressive	CITE	Progressive CITE
TP7A	0.0262437	Memory CD8 T	Progressive	nonCITE	Progressive nonCITE
TP7B	0.0541126	Memory CD8 T	Progressive	CITE	Progressive CITE
TP7B	0.035	Memory CD8 T	Progressive	CITE	Progressive CITE
TP7B	0.0250965	Memory CD8 T	Progressive	nonCITE	Progressive nonCITE
TP8B	0.04239	Memory CD8 T	Progressive	nonCITE	Progressive nonCITE
TP9B	0.0115607	Memory CD8 T	Progressive	CITE	Progressive CITE
TP9B	0.0588235	Memory CD8 T	Progressive	CITE	Progressive CITE
TP9B	0.00813008	Memory CD8 T	Progressive	nonCITE	Progressive nonCITE
TS2A	0.0376905	Memory CD8 T	Stable	CITE	Stable CITE
TS2A	0.0411862	Memory CD8 T	Stable	CITE	Stable CITE
TS2A	0.0420308	Memory CD8 T	Stable	nonCITE	Stable nonCITE
TS2B	0.0623608	Memory CD8 T	Stable	CITE	Stable CITE
TS2B	0.0512091	Memory CD8 T	Stable	CITE	Stable CITE
TS2B	0.046249	Memory CD8 T	Stable	nonCITE	Stable nonCITE
TS3A	0.0632754	Memory CD8 T	Stable	CITE	Stable CITE
TS3A	0.0917647	Memory CD8 T	Stable	CITE	Stable CITE
TS3A	0.0794106	Memory CD8 T	Stable	nonCITE	Stable nonCITE
TS3B	0.0870602	Memory CD8 T	Stable	CITE	Stable CITE
TS3B	0.0965274	Memory CD8 T	Stable	CITE	Stable CITE
TS3B	0.0841461	Memory CD8 T	Stable	nonCITE	Stable nonCITE
TS4A	0.0188679	Memory CD8 T	Stable	CITE	Stable CITE
TS4A	0.0263158	Memory CD8 T	Stable	CITE	Stable CITE
TS4A	0.00884956	Memory CD8 T	Stable	nonCITE	Stable nonCITE
TS4B	0.042297	Memory CD8 T	Stable	CITE	Stable CITE
TS4B	0.0535771	Memory CD8 T	Stable	CITE	Stable CITE
TS4B	0.0630024	Memory CD8 T	Stable	nonCITE	Stable nonCITE
TS5A	0.0145985	Memory CD8 T	Stable	CITE	Stable CITE
TS5A	0.0225225	Memory CD8 T	Stable	CITE	Stable CITE
TS5A	0.0141593	Memory CD8 T	Stable	nonCITE	Stable nonCITE
TS5B	0.0254846	Memory CD8 T	Stable	CITE	Stable CITE
TS5B	0.024238	Memory CD8 T	Stable	CITE	Stable CITE
TS5B	0.0254958	Memory CD8 T	Stable	nonCITE	Stable nonCITE
NS0A	0.00306331	Myeloid DC	Stable	CITE	Stable CITE
NS0A	0.00590939	Myeloid DC	Stable	CITE	Stable CITE
NS0A	0.00667318	Myeloid DC	Stable	nonCITE	Stable nonCITE
NS0B	0.0136816	Myeloid DC	Stable	CITE	Stable CITE
NS0B	0.0129496	Myeloid DC	Stable	CITE	Stable CITE
NS0B	0.0107239	Myeloid DC	Stable	nonCITE	Stable nonCITE
NS1A	0.0128205	Myeloid DC	Stable	CITE	Stable CITE
NS1A	0.012	Myeloid DC	Stable	CITE	Stable CITE
NS1A	0.00492682	Myeloid DC	Stable	nonCITE	Stable nonCITE
NS1B	0.0183387	Myeloid DC	Stable	CITE	Stable CITE
NS1B	0.0164888	Myeloid DC	Stable	CITE	Stable CITE
NS1B	0.0132318	Myeloid DC	Stable	nonCITE	Stable nonCITE
TP6A	0.00455581	Myeloid DC	Progressive	CITE	Progressive CITE
TP6A	0	Myeloid DC	Progressive	CITE	Progressive CITE
TP6A	0.00708674	Myeloid DC	Progressive	nonCITE	Progressive nonCITE
TP6B	0.0115512	Myeloid DC	Progressive	CITE	Progressive CITE
TP6B	0	Myeloid DC	Progressive	nonCITE	Progressive nonCITE
TP7A	0.0108597	Myeloid DC	Progressive	CITE	Progressive CITE
TP7A	0.00753769	Myeloid DC	Progressive	CITE	Progressive CITE
TP7A	0.00958466	Myeloid DC	Progressive	nonCITE	Progressive nonCITE
TP7B	0.0151515	Myeloid DC	Progressive	CITE	Progressive CITE
TP7B	0.01	Myeloid DC	Progressive	CITE	Progressive CITE
TP7B	0.00965251	Myeloid DC	Progressive	nonCITE	Progressive nonCITE
TP8B	0.00484457	Myeloid DC	Progressive	nonCITE	Progressive nonCITE
TP9B	0.017341	Myeloid DC	Progressive	CITE	Progressive CITE
TP9B	0.0235294	Myeloid DC	Progressive	CITE	Progressive CITE
TP9B	0.0243902	Myeloid DC	Progressive	nonCITE	Progressive nonCITE
TS2A	0.0160385	Myeloid DC	Stable	CITE	Stable CITE
TS2A	0.014827	Myeloid DC	Stable	CITE	Stable CITE
TS2A	0.0101956	Myeloid DC	Stable	nonCITE	Stable nonCITE
TS2B	0.0178174	Myeloid DC	Stable	CITE	Stable CITE
TS2B	0.00142248	Myeloid DC	Stable	CITE	Stable CITE
TS2B	0.00833557	Myeloid DC	Stable	nonCITE	Stable nonCITE
TS3A	0.00868486	Myeloid DC	Stable	CITE	Stable CITE
TS3A	0	Myeloid DC	Stable	CITE	Stable CITE
TS3A	0.00612323	Myeloid DC	Stable	nonCITE	Stable nonCITE
TS3B	0.0116279	Myeloid DC	Stable	CITE	Stable CITE
TS3B	0.0117716	Myeloid DC	Stable	CITE	Stable CITE
TS3B	0.00589703	Myeloid DC	Stable	nonCITE	Stable nonCITE
TS4A	0	Myeloid DC	Stable	CITE	Stable CITE
TS4A	0.0131579	Myeloid DC	Stable	CITE	Stable CITE
TS4A	0.0147493	Myeloid DC	Stable	nonCITE	Stable nonCITE
TS4B	0.0191417	Myeloid DC	Stable	CITE	Stable CITE
TS4B	0.0230066	Myeloid DC	Stable	CITE	Stable CITE
TS4B	0.0169455	Myeloid DC	Stable	nonCITE	Stable nonCITE
TS5A	0.0145985	Myeloid DC	Stable	CITE	Stable CITE
TS5A	0.0135135	Myeloid DC	Stable	CITE	Stable CITE
TS5A	0.0148673	Myeloid DC	Stable	nonCITE	Stable nonCITE
TS5B	0.0168701	Myeloid DC	Stable	CITE	Stable CITE
TS5B	0.0154242	Myeloid DC	Stable	CITE	Stable CITE
TS5B	0.0101174	Myeloid DC	Stable	nonCITE	Stable nonCITE
NS0A	0.0435671	Naive B	Stable	CITE	Stable CITE
NS0A	0.0459619	Naive B	Stable	CITE	Stable CITE
NS0A	0.0594076	Naive B	Stable	nonCITE	Stable nonCITE
NS0B	0.0609453	Naive B	Stable	CITE	Stable CITE
NS0B	0.0546763	Naive B	Stable	CITE	Stable CITE
NS0B	0.049866	Naive B	Stable	nonCITE	Stable nonCITE
NS1A	0.0564103	Naive B	Stable	CITE	Stable CITE
NS1A	0.068	Naive B	Stable	CITE	Stable CITE
NS1A	0.0689755	Naive B	Stable	nonCITE	Stable nonCITE
NS1B	0.0916936	Naive B	Stable	CITE	Stable CITE
NS1B	0.0824442	Naive B	Stable	CITE	Stable CITE
NS1B	0.081128	Naive B	Stable	nonCITE	Stable nonCITE
TP6A	0.047836	Naive B	Progressive	CITE	Progressive CITE
TP6A	0.0353982	Naive B	Progressive	CITE	Progressive CITE
TP6A	0.0485287	Naive B	Progressive	nonCITE	Progressive nonCITE
TP6B	0.0280528	Naive B	Progressive	CITE	Progressive CITE
TP6B	0.0206897	Naive B	Progressive	nonCITE	Progressive nonCITE
TP7A	0.115837	Naive B	Progressive	CITE	Progressive CITE
TP7A	0.099665	Naive B	Progressive	CITE	Progressive CITE
TP7A	0.109083	Naive B	Progressive	nonCITE	Progressive nonCITE
TP7B	0.0281385	Naive B	Progressive	CITE	Progressive CITE
TP7B	0.035	Naive B	Progressive	CITE	Progressive CITE
TP7B	0.0106178	Naive B	Progressive	nonCITE	Progressive nonCITE
TP8B	0.0654017	Naive B	Progressive	nonCITE	Progressive nonCITE
TP9B	0.0751445	Naive B	Progressive	CITE	Progressive CITE
TP9B	0.0647059	Naive B	Progressive	CITE	Progressive CITE
TP9B	0.0867209	Naive B	Progressive	nonCITE	Progressive nonCITE
TS2A	0.0304731	Naive B	Stable	CITE	Stable CITE
TS2A	0.0329489	Naive B	Stable	CITE	Stable CITE
TS2A	0.0241365	Naive B	Stable	nonCITE	Stable nonCITE
TS2B	0.013363	Naive B	Stable	CITE	Stable CITE
TS2B	0.0142248	Naive B	Stable	CITE	Stable CITE
TS2B	0.0244689	Naive B	Stable	nonCITE	Stable nonCITE
TS3A	0.0198511	Naive B	Stable	CITE	Stable CITE
TS3A	0.0188235	Naive B	Stable	CITE	Stable CITE
TS3A	0.0491772	Naive B	Stable	nonCITE	Stable nonCITE
TS3B	0.0620155	Naive B	Stable	CITE	Stable CITE
TS3B	0.0606239	Naive B	Stable	CITE	Stable CITE
TS3B	0.0861873	Naive B	Stable	nonCITE	Stable nonCITE
TS4A	0.0188679	Naive B	Stable	CITE	Stable CITE
TS4A	0.0789474	Naive B	Stable	CITE	Stable CITE
TS4A	0.0324484	Naive B	Stable	nonCITE	Stable nonCITE
TS4B	0.0703921	Naive B	Stable	CITE	Stable CITE
TS4B	0.0746927	Naive B	Stable	CITE	Stable CITE
TS4B	0.0953726	Naive B	Stable	nonCITE	Stable nonCITE
TS5A	0.0218978	Naive B	Stable	CITE	Stable CITE
TS5A	0.0495495	Naive B	Stable	CITE	Stable CITE
TS5A	0.0304425	Naive B	Stable	nonCITE	Stable nonCITE
TS5B	0.0272793	Naive B	Stable	CITE	Stable CITE
TS5B	0.0231362	Naive B	Stable	CITE	Stable CITE
TS5B	0.0161878	Naive B	Stable	nonCITE	Stable nonCITE
NS0A	0.345473	Naive CD4 T	Stable	CITE	Stable CITE
NS0A	0.330269	Naive CD4 T	Stable	CITE	Stable CITE
NS0A	0.307454	Naive CD4 T	Stable	nonCITE	Stable nonCITE
NS0B	0.105721	Naive CD4 T	Stable	CITE	Stable CITE
NS0B	0.188489	Naive CD4 T	Stable	CITE	Stable CITE
NS0B	0.214477	Naive CD4 T	Stable	nonCITE	Stable nonCITE
NS1A	0.146154	Naive CD4 T	Stable	CITE	Stable CITE
NS1A	0.133333	Naive CD4 T	Stable	CITE	Stable CITE
NS1A	0.132589	Naive CD4 T	Stable	nonCITE	Stable nonCITE
NS1B	0.182309	Naive CD4 T	Stable	CITE	Stable CITE
NS1B	0.155189	Naive CD4 T	Stable	CITE	Stable CITE
NS1B	0.128308	Naive CD4 T	Stable	nonCITE	Stable nonCITE
TP6A	0.145786	Naive CD4 T	Progressive	CITE	Progressive CITE
TP6A	0.0575221	Naive CD4 T	Progressive	CITE	Progressive CITE
TP6A	0.0520721	Naive CD4 T	Progressive	nonCITE	Progressive nonCITE
TP6B	0.040429	Naive CD4 T	Progressive	CITE	Progressive CITE
TP6B	0	Naive CD4 T	Progressive	nonCITE	Progressive nonCITE
TP7A	0.0651584	Naive CD4 T	Progressive	CITE	Progressive CITE
TP7A	0.0619765	Naive CD4 T	Progressive	CITE	Progressive CITE
TP7A	0.058649	Naive CD4 T	Progressive	nonCITE	Progressive nonCITE
TP7B	0.12987	Naive CD4 T	Progressive	CITE	Progressive CITE
TP7B	0.13	Naive CD4 T	Progressive	CITE	Progressive CITE
TP7B	0.0632239	Naive CD4 T	Progressive	nonCITE	Progressive nonCITE
TP8B	0.113444	Naive CD4 T	Progressive	nonCITE	Progressive nonCITE
TP9B	0.0462428	Naive CD4 T	Progressive	CITE	Progressive CITE
TP9B	0.0529412	Naive CD4 T	Progressive	CITE	Progressive CITE
TP9B	0.0406504	Naive CD4 T	Progressive	nonCITE	Progressive nonCITE
TS2A	0.0866079	Naive CD4 T	Stable	CITE	Stable CITE
TS2A	0.0856672	Naive CD4 T	Stable	CITE	Stable CITE
TS2A	0.0615897	Naive CD4 T	Stable	nonCITE	Stable nonCITE
TS2B	0.140312	Naive CD4 T	Stable	CITE	Stable CITE
TS2B	0.13798	Naive CD4 T	Stable	CITE	Stable CITE
TS2B	0.106211	Naive CD4 T	Stable	nonCITE	Stable nonCITE
TS3A	0.0620347	Naive CD4 T	Stable	CITE	Stable CITE
TS3A	0.0717647	Naive CD4 T	Stable	CITE	Stable CITE
TS3A	0.0505166	Naive CD4 T	Stable	nonCITE	Stable nonCITE
TS3B	0.0733453	Naive CD4 T	Stable	CITE	Stable CITE
TS3B	0.0779871	Naive CD4 T	Stable	CITE	Stable CITE
TS3B	0.0682694	Naive CD4 T	Stable	nonCITE	Stable nonCITE
TS4A	0.0377358	Naive CD4 T	Stable	CITE	Stable CITE
TS4A	0	Naive CD4 T	Stable	CITE	Stable CITE
TS4A	0.00737463	Naive CD4 T	Stable	nonCITE	Stable nonCITE
TS4B	0.0756406	Naive CD4 T	Stable	CITE	Stable CITE
TS4B	0.0860384	Naive CD4 T	Stable	CITE	Stable CITE
TS4B	0.0679991	Naive CD4 T	Stable	nonCITE	Stable nonCITE
TS5A	0.153285	Naive CD4 T	Stable	CITE	Stable CITE
TS5A	0.117117	Naive CD4 T	Stable	CITE	Stable CITE
TS5A	0.164248	Naive CD4 T	Stable	nonCITE	Stable nonCITE
TS5B	0.221464	Naive CD4 T	Stable	CITE	Stable CITE
TS5B	0.224018	Naive CD4 T	Stable	CITE	Stable CITE
TS5B	0.188992	Naive CD4 T	Stable	nonCITE	Stable nonCITE
NS0A	0.0173587	Naive CD8 T	Stable	CITE	Stable CITE
NS0A	0.0157584	Naive CD8 T	Stable	CITE	Stable CITE
NS0A	0.0144857	Naive CD8 T	Stable	nonCITE	Stable nonCITE
NS0B	0.0174129	Naive CD8 T	Stable	CITE	Stable CITE
NS0B	0.0143885	Naive CD8 T	Stable	CITE	Stable CITE
NS0B	0.0128686	Naive CD8 T	Stable	nonCITE	Stable nonCITE
NS1A	0.0205128	Naive CD8 T	Stable	CITE	Stable CITE
NS1A	0.0173333	Naive CD8 T	Stable	CITE	Stable CITE
NS1A	0.0237647	Naive CD8 T	Stable	nonCITE	Stable nonCITE
NS1B	0.0399137	Naive CD8 T	Stable	CITE	Stable CITE
NS1B	0.029098	Naive CD8 T	Stable	CITE	Stable CITE
NS1B	0.0223202	Naive CD8 T	Stable	nonCITE	Stable nonCITE
TP6A	0.0136674	Naive CD8 T	Progressive	CITE	Progressive CITE
TP6A	0	Naive CD8 T	Progressive	CITE	Progressive CITE
TP6A	0.00816515	Naive CD8 T	Progressive	nonCITE	Progressive nonCITE
TP6B	0.00742574	Naive CD8 T	Progressive	CITE	Progressive CITE
TP6B	0	Naive CD8 T	Progressive	nonCITE	Progressive nonCITE
TP7A	0.00904977	Naive CD8 T	Progressive	CITE	Progressive CITE
TP7A	0.0142379	Naive CD8 T	Progressive	CITE	Progressive CITE
TP7A	0.00661798	Naive CD8 T	Progressive	nonCITE	Progressive nonCITE
TP7B	0.017316	Naive CD8 T	Progressive	CITE	Progressive CITE
TP7B	0.0175	Naive CD8 T	Progressive	CITE	Progressive CITE
TP7B	0.0125483	Naive CD8 T	Progressive	nonCITE	Progressive nonCITE
TP8B	0.01413	Naive CD8 T	Progressive	nonCITE	Progressive nonCITE
TP9B	0.017341	Naive CD8 T	Progressive	CITE	Progressive CITE
TP9B	0.00588235	Naive CD8 T	Progressive	CITE	Progressive CITE
TP9B	0.00271003	Naive CD8 T	Progressive	nonCITE	Progressive nonCITE
TS2A	0.0176423	Naive CD8 T	Stable	CITE	Stable CITE
TS2A	0.0131796	Naive CD8 T	Stable	CITE	Stable CITE
TS2A	0.0205993	Naive CD8 T	Stable	nonCITE	Stable nonCITE
TS2B	0.0155902	Naive CD8 T	Stable	CITE	Stable CITE
TS2B	0.0327169	Naive CD8 T	Stable	CITE	Stable CITE
TS2B	0.0228556	Naive CD8 T	Stable	nonCITE	Stable nonCITE
TS3A	0.0198511	Naive CD8 T	Stable	CITE	Stable CITE
TS3A	0.0247059	Naive CD8 T	Stable	CITE	Stable CITE
TS3A	0.0174129	Naive CD8 T	Stable	nonCITE	Stable nonCITE
TS3B	0.0277281	Naive CD8 T	Stable	CITE	Stable CITE
TS3B	0.0235433	Naive CD8 T	Stable	CITE	Stable CITE
TS3B	0.0190519	Naive CD8 T	Stable	nonCITE	Stable nonCITE
TS4A	0	Naive CD8 T	Stable	CITE	Stable CITE
TS4A	0	Naive CD8 T	Stable	CITE	Stable CITE
TS4A	0	Naive CD8 T	Stable	nonCITE	Stable nonCITE
TS4B	0.00864464	Naive CD8 T	Stable	CITE	Stable CITE
TS4B	0.0151276	Naive CD8 T	Stable	CITE	Stable CITE
TS4B	0.00782099	Naive CD8 T	Stable	nonCITE	Stable nonCITE
TS5A	0.0437956	Naive CD8 T	Stable	CITE	Stable CITE
TS5A	0	Naive CD8 T	Stable	CITE	Stable CITE
TS5A	0.0120354	Naive CD8 T	Stable	nonCITE	Stable nonCITE
TS5B	0.0226131	Naive CD8 T	Stable	CITE	Stable CITE
TS5B	0.0187293	Naive CD8 T	Stable	CITE	Stable CITE
TS5B	0.0190206	Naive CD8 T	Stable	nonCITE	Stable nonCITE
NS0A	0.0119129	NC & IM monocytes	Stable	CITE	Stable CITE
NS0A	0.0144452	NC & IM monocytes	Stable	CITE	Stable CITE
NS0A	0.0172526	NC & IM monocytes	Stable	nonCITE	Stable nonCITE
NS0B	0.0186567	NC & IM monocytes	Stable	CITE	Stable CITE
NS0B	0.018705	NC & IM monocytes	Stable	CITE	Stable CITE
NS0B	0.0150134	NC & IM monocytes	Stable	nonCITE	Stable nonCITE
NS1A	0.0461538	NC & IM monocytes	Stable	CITE	Stable CITE
NS1A	0.06	NC & IM monocytes	Stable	CITE	Stable CITE
NS1A	0.040284	NC & IM monocytes	Stable	nonCITE	Stable nonCITE
NS1B	0.0280475	NC & IM monocytes	Stable	CITE	Stable CITE
NS1B	0.0271581	NC & IM monocytes	Stable	CITE	Stable CITE
NS1B	0.0276664	NC & IM monocytes	Stable	nonCITE	Stable nonCITE
TP6A	0.0318907	NC & IM monocytes	Progressive	CITE	Progressive CITE
TP6A	0.0353982	NC & IM monocytes	Progressive	CITE	Progressive CITE
TP6A	0.0358959	NC & IM monocytes	Progressive	nonCITE	Progressive nonCITE
TP6B	0.0445545	NC & IM monocytes	Progressive	CITE	Progressive CITE
TP6B	0.0344828	NC & IM monocytes	Progressive	nonCITE	Progressive nonCITE
TP7A	0.0479638	NC & IM monocytes	Progressive	CITE	Progressive CITE
TP7A	0.061139	NC & IM monocytes	Progressive	CITE	Progressive CITE
TP7A	0.0538567	NC & IM monocytes	Progressive	nonCITE	Progressive nonCITE
TP7B	0.00865801	NC & IM monocytes	Progressive	CITE	Progressive CITE
TP7B	0.03	NC & IM monocytes	Progressive	CITE	Progressive CITE
TP7B	0.0159266	NC & IM monocytes	Progressive	nonCITE	Progressive nonCITE
TP8B	0.0189746	NC & IM monocytes	Progressive	nonCITE	Progressive nonCITE
TP9B	0.0635838	NC & IM monocytes	Progressive	CITE	Progressive CITE
TP9B	0.0529412	NC & IM monocytes	Progressive	CITE	Progressive CITE
TP9B	0.0758808	NC & IM monocytes	Progressive	nonCITE	Progressive nonCITE
TS2A	0.0505213	NC & IM monocytes	Stable	CITE	Stable CITE
TS2A	0.0461285	NC & IM monocytes	Stable	CITE	Stable CITE
TS2A	0.0875988	NC & IM monocytes	Stable	nonCITE	Stable nonCITE
TS2B	0.0222717	NC & IM monocytes	Stable	CITE	Stable CITE
TS2B	0.0284495	NC & IM monocytes	Stable	CITE	Stable CITE
TS2B	0.0406023	NC & IM monocytes	Stable	nonCITE	Stable nonCITE
TS3A	0.016129	NC & IM monocytes	Stable	CITE	Stable CITE
TS3A	0.0129412	NC & IM monocytes	Stable	CITE	Stable CITE
TS3A	0.0183697	NC & IM monocytes	Stable	nonCITE	Stable nonCITE
TS3B	0.039356	NC & IM monocytes	Stable	CITE	Stable CITE
TS3B	0.034432	NC & IM monocytes	Stable	CITE	Stable CITE
TS3B	0.0607848	NC & IM monocytes	Stable	nonCITE	Stable nonCITE
TS4A	0.132075	NC & IM monocytes	Stable	CITE	Stable CITE
TS4A	0.0657895	NC & IM monocytes	Stable	CITE	Stable CITE
TS4A	0.129794	NC & IM monocytes	Stable	nonCITE	Stable nonCITE
TS4B	0.096326	NC & IM monocytes	Stable	CITE	Stable CITE
TS4B	0.0800504	NC & IM monocytes	Stable	CITE	Stable CITE
TS4B	0.0769064	NC & IM monocytes	Stable	nonCITE	Stable nonCITE
TS5A	0.0218978	NC & IM monocytes	Stable	CITE	Stable CITE
TS5A	0.027027	NC & IM monocytes	Stable	CITE	Stable CITE
TS5A	0.0279646	NC & IM monocytes	Stable	nonCITE	Stable nonCITE
TS5B	0.0416368	NC & IM monocytes	Stable	CITE	Stable CITE
TS5B	0.036357	NC & IM monocytes	Stable	CITE	Stable CITE
TS5B	0.034399	NC & IM monocytes	Stable	nonCITE	Stable nonCITE
NS0A	0	Neutrophils	Stable	CITE	Stable CITE
NS0A	0	Neutrophils	Stable	CITE	Stable CITE
NS0A	0.00016276	Neutrophils	Stable	nonCITE	Stable nonCITE
NS0B	0	Neutrophils	Stable	CITE	Stable CITE
NS0B	0	Neutrophils	Stable	CITE	Stable CITE
NS0B	0.00107239	Neutrophils	Stable	nonCITE	Stable nonCITE
NS1A	0	Neutrophils	Stable	CITE	Stable CITE
NS1A	0.00133333	Neutrophils	Stable	CITE	Stable CITE
NS1A	0.0043472	Neutrophils	Stable	nonCITE	Stable nonCITE
NS1B	0	Neutrophils	Stable	CITE	Stable CITE
NS1B	0	Neutrophils	Stable	CITE	Stable CITE
NS1B	0.0014702	Neutrophils	Stable	nonCITE	Stable nonCITE
TP6A	0	Neutrophils	Progressive	CITE	Progressive CITE
TP6A	0	Neutrophils	Progressive	CITE	Progressive CITE
TP6A	0.00261901	Neutrophils	Progressive	nonCITE	Progressive nonCITE
TP6B	0.00660066	Neutrophils	Progressive	CITE	Progressive CITE
TP6B	0.0344828	Neutrophils	Progressive	nonCITE	Progressive nonCITE
TP7A	0	Neutrophils	Progressive	CITE	Progressive CITE
TP7A	0	Neutrophils	Progressive	CITE	Progressive CITE
TP7A	0.00159744	Neutrophils	Progressive	nonCITE	Progressive nonCITE
TP7B	0	Neutrophils	Progressive	CITE	Progressive CITE
TP7B	0.0025	Neutrophils	Progressive	CITE	Progressive CITE
TP7B	0.0120656	Neutrophils	Progressive	nonCITE	Progressive nonCITE
TP8B	0.0125151	Neutrophils	Progressive	nonCITE	Progressive nonCITE
TP9B	0	Neutrophils	Progressive	CITE	Progressive CITE
TP9B	0	Neutrophils	Progressive	CITE	Progressive CITE
TP9B	0.00542005	Neutrophils	Progressive	nonCITE	Progressive nonCITE
TS2A	0.000801925	Neutrophils	Stable	CITE	Stable CITE
TS2A	0.00164745	Neutrophils	Stable	CITE	Stable CITE
TS2A	0.000208073	Neutrophils	Stable	nonCITE	Stable nonCITE
TS2B	0	Neutrophils	Stable	CITE	Stable CITE
TS2B	0.00142248	Neutrophils	Stable	CITE	Stable CITE
TS2B	0.00376445	Neutrophils	Stable	nonCITE	Stable nonCITE
TS3A	0	Neutrophils	Stable	CITE	Stable CITE
TS3A	0	Neutrophils	Stable	CITE	Stable CITE
TS3A	0.000382702	Neutrophils	Stable	nonCITE	Stable nonCITE
TS3B	0.000298151	Neutrophils	Stable	CITE	Stable CITE
TS3B	0.000294291	Neutrophils	Stable	CITE	Stable CITE
TS3B	0	Neutrophils	Stable	nonCITE	Stable nonCITE
TS4A	0	Neutrophils	Stable	CITE	Stable CITE
TS4A	0	Neutrophils	Stable	CITE	Stable CITE
TS4A	0.0132743	Neutrophils	Stable	nonCITE	Stable nonCITE
TS4B	0.000617475	Neutrophils	Stable	CITE	Stable CITE
TS4B	0.000630318	Neutrophils	Stable	CITE	Stable CITE
TS4B	0.002607	Neutrophils	Stable	nonCITE	Stable nonCITE
TS5A	0	Neutrophils	Stable	CITE	Stable CITE
TS5A	0	Neutrophils	Stable	CITE	Stable CITE
TS5A	0.00637168	Neutrophils	Stable	nonCITE	Stable nonCITE
TS5B	0.00143575	Neutrophils	Stable	CITE	Stable CITE
TS5B	0.00110173	Neutrophils	Stable	CITE	Stable CITE
TS5B	0.0101174	Neutrophils	Stable	nonCITE	Stable nonCITE
NS0A	0.0119129	NK CD56bright	Stable	CITE	Stable CITE
NS0A	0.00590939	NK CD56bright	Stable	CITE	Stable CITE
NS0A	0.00683594	NK CD56bright	Stable	nonCITE	Stable nonCITE
NS0B	0.00995025	NK CD56bright	Stable	CITE	Stable CITE
NS0B	0.00863309	NK CD56bright	Stable	CITE	Stable CITE
NS0B	0.00697051	NK CD56bright	Stable	nonCITE	Stable nonCITE
NS1A	0.00897436	NK CD56bright	Stable	CITE	Stable CITE
NS1A	0.00666667	NK CD56bright	Stable	CITE	Stable CITE
NS1A	0.00840458	NK CD56bright	Stable	nonCITE	Stable nonCITE
NS1B	0.00539374	NK CD56bright	Stable	CITE	Stable CITE
NS1B	0.00775946	NK CD56bright	Stable	CITE	Stable CITE
NS1B	0.00681636	NK CD56bright	Stable	nonCITE	Stable nonCITE
TP6A	0.0318907	NK CD56bright	Progressive	CITE	Progressive CITE
TP6A	0.00884956	NK CD56bright	Progressive	CITE	Progressive CITE
TP6A	0.00770297	NK CD56bright	Progressive	nonCITE	Progressive nonCITE
TP6B	0.0123762	NK CD56bright	Progressive	CITE	Progressive CITE
TP6B	0	NK CD56bright	Progressive	nonCITE	Progressive nonCITE
TP7A	0.0081448	NK CD56bright	Progressive	CITE	Progressive CITE
TP7A	0.00753769	NK CD56bright	Progressive	CITE	Progressive CITE
TP7A	0.00616157	NK CD56bright	Progressive	nonCITE	Progressive nonCITE
TP7B	0.0194805	NK CD56bright	Progressive	CITE	Progressive CITE
TP7B	0.0125	NK CD56bright	Progressive	CITE	Progressive CITE
TP7B	0.0019305	NK CD56bright	Progressive	nonCITE	Progressive nonCITE
TP8B	0.0185709	NK CD56bright	Progressive	nonCITE	Progressive nonCITE
TP9B	0.00578035	NK CD56bright	Progressive	CITE	Progressive CITE
TP9B	0.0294118	NK CD56bright	Progressive	CITE	Progressive CITE
TP9B	0.0135501	NK CD56bright	Progressive	nonCITE	Progressive nonCITE
TS2A	0.0473136	NK CD56bright	Stable	CITE	Stable CITE
TS2A	0.0378913	NK CD56bright	Stable	CITE	Stable CITE
TS2A	0.0339159	NK CD56bright	Stable	nonCITE	Stable nonCITE
TS2B	0.0311804	NK CD56bright	Stable	CITE	Stable CITE
TS2B	0.0512091	NK CD56bright	Stable	CITE	Stable CITE
TS2B	0.0467868	NK CD56bright	Stable	nonCITE	Stable nonCITE
TS3A	0.00992556	NK CD56bright	Stable	CITE	Stable CITE
TS3A	0.00352941	NK CD56bright	Stable	CITE	Stable CITE
TS3A	0.0107157	NK CD56bright	Stable	nonCITE	Stable nonCITE
TS3B	0.00626118	NK CD56bright	Stable	CITE	Stable CITE
TS3B	0.00441436	NK CD56bright	Stable	CITE	Stable CITE
TS3B	0.00567022	NK CD56bright	Stable	nonCITE	Stable nonCITE
TS4A	0.0188679	NK CD56bright	Stable	CITE	Stable CITE
TS4A	0	NK CD56bright	Stable	CITE	Stable CITE
TS4A	0.00442478	NK CD56bright	Stable	nonCITE	Stable nonCITE
TS4B	0.00555727	NK CD56bright	Stable	CITE	Stable CITE
TS4B	0.0126064	NK CD56bright	Stable	CITE	Stable CITE
TS4B	0.00695199	NK CD56bright	Stable	nonCITE	Stable nonCITE
TS5A	0.0145985	NK CD56bright	Stable	CITE	Stable CITE
TS5A	0	NK CD56bright	Stable	CITE	Stable CITE
TS5A	0.00318584	NK CD56bright	Stable	nonCITE	Stable nonCITE
TS5B	0.0107681	NK CD56bright	Stable	CITE	Stable CITE
TS5B	0.00844657	NK CD56bright	Stable	CITE	Stable CITE
TS5B	0.00768919	NK CD56bright	Stable	nonCITE	Stable nonCITE
NS0A	0.0575221	NK CD56dim	Stable	CITE	Stable CITE
NS0A	0.0518713	NK CD56dim	Stable	CITE	Stable CITE
NS0A	0.0763346	NK CD56dim	Stable	nonCITE	Stable nonCITE
NS0B	0.0708955	NK CD56dim	Stable	CITE	Stable CITE
NS0B	0.0863309	NK CD56dim	Stable	CITE	Stable CITE
NS0B	0.0782842	NK CD56dim	Stable	nonCITE	Stable nonCITE
NS1A	0.0320513	NK CD56dim	Stable	CITE	Stable CITE
NS1A	0.0333333	NK CD56dim	Stable	CITE	Stable CITE
NS1A	0.0479641	NK CD56dim	Stable	nonCITE	Stable nonCITE
NS1B	0.0528587	NK CD56dim	Stable	CITE	Stable CITE
NS1B	0.0523763	NK CD56dim	Stable	CITE	Stable CITE
NS1B	0.0585405	NK CD56dim	Stable	nonCITE	Stable nonCITE
TP6A	0.111617	NK CD56dim	Progressive	CITE	Progressive CITE
TP6A	0.128319	NK CD56dim	Progressive	CITE	Progressive CITE
TP6A	0.162225	NK CD56dim	Progressive	nonCITE	Progressive nonCITE
TP6B	0.10231	NK CD56dim	Progressive	CITE	Progressive CITE
TP6B	0.124138	NK CD56dim	Progressive	nonCITE	Progressive nonCITE
TP7A	0.0506787	NK CD56dim	Progressive	CITE	Progressive CITE
TP7A	0.059464	NK CD56dim	Progressive	CITE	Progressive CITE
TP7A	0.0750799	NK CD56dim	Progressive	nonCITE	Progressive nonCITE
TP7B	0.0887446	NK CD56dim	Progressive	CITE	Progressive CITE
TP7B	0.09	NK CD56dim	Progressive	CITE	Progressive CITE
TP7B	0.1361	NK CD56dim	Progressive	nonCITE	Progressive nonCITE
TP8B	0.162697	NK CD56dim	Progressive	nonCITE	Progressive nonCITE
TP9B	0.132948	NK CD56dim	Progressive	CITE	Progressive CITE
TP9B	0.105882	NK CD56dim	Progressive	CITE	Progressive CITE
TP9B	0.154472	NK CD56dim	Progressive	nonCITE	Progressive nonCITE
TS2A	0.14595	NK CD56dim	Stable	CITE	Stable CITE
TS2A	0.156507	NK CD56dim	Stable	CITE	Stable CITE
TS2A	0.138369	NK CD56dim	Stable	nonCITE	Stable nonCITE
TS2B	0.10245	NK CD56dim	Stable	CITE	Stable CITE
TS2B	0.119488	NK CD56dim	Stable	CITE	Stable CITE
TS2B	0.0994891	NK CD56dim	Stable	nonCITE	Stable nonCITE
TS3A	0.0967742	NK CD56dim	Stable	CITE	Stable CITE
TS3A	0.1	NK CD56dim	Stable	CITE	Stable CITE
TS3A	0.102564	NK CD56dim	Stable	nonCITE	Stable nonCITE
TS3B	0.0480024	NK CD56dim	Stable	CITE	Stable CITE
TS3B	0.0459094	NK CD56dim	Stable	CITE	Stable CITE
TS3B	0.0553413	NK CD56dim	Stable	nonCITE	Stable nonCITE
TS4A	0.0377358	NK CD56dim	Stable	CITE	Stable CITE
TS4A	0.0657895	NK CD56dim	Stable	CITE	Stable CITE
TS4A	0.0545723	NK CD56dim	Stable	nonCITE	Stable nonCITE
TS4B	0.0555727	NK CD56dim	Stable	CITE	Stable CITE
TS4B	0.0595651	NK CD56dim	Stable	CITE	Stable CITE
TS4B	0.0627851	NK CD56dim	Stable	nonCITE	Stable nonCITE
TS5A	0.116788	NK CD56dim	Stable	CITE	Stable CITE
TS5A	0.0585586	NK CD56dim	Stable	CITE	Stable CITE
TS5A	0.0715044	NK CD56dim	Stable	nonCITE	Stable nonCITE
TS5B	0.0703518	NK CD56dim	Stable	CITE	Stable CITE
TS5B	0.0767536	NK CD56dim	Stable	CITE	Stable CITE
TS5B	0.12586	NK CD56dim	Stable	nonCITE	Stable nonCITE
NS0A	0.00612662	Plasma cells	Stable	CITE	Stable CITE
NS0A	0.0111622	Plasma cells	Stable	CITE	Stable CITE
NS0A	0.0126953	Plasma cells	Stable	nonCITE	Stable nonCITE
NS0B	0.00870647	Plasma cells	Stable	CITE	Stable CITE
NS0B	0.0258993	Plasma cells	Stable	CITE	Stable CITE
NS0B	0.016622	Plasma cells	Stable	nonCITE	Stable nonCITE
NS1A	0.0423077	Plasma cells	Stable	CITE	Stable CITE
NS1A	0.0226667	Plasma cells	Stable	CITE	Stable CITE
NS1A	0.0381104	Plasma cells	Stable	nonCITE	Stable nonCITE
NS1B	0.00647249	Plasma cells	Stable	CITE	Stable CITE
NS1B	0.00775946	Plasma cells	Stable	CITE	Stable CITE
NS1B	0.0100241	Plasma cells	Stable	nonCITE	Stable nonCITE
TP6A	0.00683371	Plasma cells	Progressive	CITE	Progressive CITE
TP6A	0.0353982	Plasma cells	Progressive	CITE	Progressive CITE
TP6A	0.0177168	Plasma cells	Progressive	nonCITE	Progressive nonCITE
TP6B	0.0206271	Plasma cells	Progressive	CITE	Progressive CITE
TP6B	0.0206897	Plasma cells	Progressive	nonCITE	Progressive nonCITE
TP7A	0.00180995	Plasma cells	Progressive	CITE	Progressive CITE
TP7A	0.00167504	Plasma cells	Progressive	CITE	Progressive CITE
TP7A	0.000684619	Plasma cells	Progressive	nonCITE	Progressive nonCITE
TP7B	0	Plasma cells	Progressive	CITE	Progressive CITE
TP7B	0.0075	Plasma cells	Progressive	CITE	Progressive CITE
TP7B	0.00337838	Plasma cells	Progressive	nonCITE	Progressive nonCITE
TP8B	0.01413	Plasma cells	Progressive	nonCITE	Progressive nonCITE
TP9B	0.00578035	Plasma cells	Progressive	CITE	Progressive CITE
TP9B	0.0117647	Plasma cells	Progressive	CITE	Progressive CITE
TP9B	0.00271003	Plasma cells	Progressive	nonCITE	Progressive nonCITE
TS2A	0.000801925	Plasma cells	Stable	CITE	Stable CITE
TS2A	0.00823723	Plasma cells	Stable	CITE	Stable CITE
TS2A	0.00499376	Plasma cells	Stable	nonCITE	Stable nonCITE
TS2B	0.00890869	Plasma cells	Stable	CITE	Stable CITE
TS2B	0.0142248	Plasma cells	Stable	CITE	Stable CITE
TS2B	0.0188223	Plasma cells	Stable	nonCITE	Stable nonCITE
TS3A	0.00248139	Plasma cells	Stable	CITE	Stable CITE
TS3A	0.00588235	Plasma cells	Stable	CITE	Stable CITE
TS3A	0.0143513	Plasma cells	Stable	nonCITE	Stable nonCITE
TS3B	0.00715564	Plasma cells	Stable	CITE	Stable CITE
TS3B	0.00765156	Plasma cells	Stable	CITE	Stable CITE
TS3B	0.00476298	Plasma cells	Stable	nonCITE	Stable nonCITE
TS4A	0	Plasma cells	Stable	CITE	Stable CITE
TS4A	0	Plasma cells	Stable	CITE	Stable CITE
TS4A	0.00589971	Plasma cells	Stable	nonCITE	Stable nonCITE
TS4B	0.011732	Plasma cells	Stable	CITE	Stable CITE
TS4B	0.0104003	Plasma cells	Stable	CITE	Stable CITE
TS4B	0.0106452	Plasma cells	Stable	nonCITE	Stable nonCITE
TS5A	0.0145985	Plasma cells	Stable	CITE	Stable CITE
TS5A	0.0225225	Plasma cells	Stable	CITE	Stable CITE
TS5A	0.0138053	Plasma cells	Stable	nonCITE	Stable nonCITE
TS5B	0.00646088	Plasma cells	Stable	CITE	Stable CITE
TS5B	0.0069776	Plasma cells	Stable	CITE	Stable CITE
TS5B	0.00890328	Plasma cells	Stable	nonCITE	Stable nonCITE
NS0A	0.00646698	Plasmacytoid DC	Stable	CITE	Stable CITE
NS0A	0.00393959	Plasmacytoid DC	Stable	CITE	Stable CITE
NS0A	0.00309245	Plasmacytoid DC	Stable	nonCITE	Stable nonCITE
NS0B	0.00497512	Plasmacytoid DC	Stable	CITE	Stable CITE
NS0B	0.0028777	Plasmacytoid DC	Stable	CITE	Stable CITE
NS0B	0.00268097	Plasmacytoid DC	Stable	nonCITE	Stable nonCITE
NS1A	0.00384615	Plasmacytoid DC	Stable	CITE	Stable CITE
NS1A	0.00533333	Plasmacytoid DC	Stable	CITE	Stable CITE
NS1A	0.00289813	Plasmacytoid DC	Stable	nonCITE	Stable nonCITE
NS1B	0.0021575	Plasmacytoid DC	Stable	CITE	Stable CITE
NS1B	0.00484966	Plasmacytoid DC	Stable	CITE	Stable CITE
NS1B	0.00294039	Plasmacytoid DC	Stable	nonCITE	Stable nonCITE
TP6A	0.00455581	Plasmacytoid DC	Progressive	CITE	Progressive CITE
TP6A	0	Plasmacytoid DC	Progressive	CITE	Progressive CITE
TP6A	0.00554614	Plasmacytoid DC	Progressive	nonCITE	Progressive nonCITE
TP6B	0	Plasmacytoid DC	Progressive	CITE	Progressive CITE
TP6B	0	Plasmacytoid DC	Progressive	nonCITE	Progressive nonCITE
TP7A	0.0199095	Plasmacytoid DC	Progressive	CITE	Progressive CITE
TP7A	0.0117253	Plasmacytoid DC	Progressive	CITE	Progressive CITE
TP7A	0.0073026	Plasmacytoid DC	Progressive	nonCITE	Progressive nonCITE
TP7B	0.004329	Plasmacytoid DC	Progressive	CITE	Progressive CITE
TP7B	0.005	Plasmacytoid DC	Progressive	CITE	Progressive CITE
TP7B	0.000965251	Plasmacytoid DC	Progressive	nonCITE	Progressive nonCITE
TP8B	0.00726686	Plasmacytoid DC	Progressive	nonCITE	Progressive nonCITE
TP9B	0.017341	Plasmacytoid DC	Progressive	CITE	Progressive CITE
TP9B	0.00588235	Plasmacytoid DC	Progressive	CITE	Progressive CITE
TP9B	0.0108401	Plasmacytoid DC	Progressive	nonCITE	Progressive nonCITE
TS2A	0.0112269	Plasmacytoid DC	Stable	CITE	Stable CITE
TS2A	0.00329489	Plasmacytoid DC	Stable	CITE	Stable CITE
TS2A	0.00728256	Plasmacytoid DC	Stable	nonCITE	Stable nonCITE
TS2B	0	Plasmacytoid DC	Stable	CITE	Stable CITE
TS2B	0.00142248	Plasmacytoid DC	Stable	CITE	Stable CITE
TS2B	0.00242001	Plasmacytoid DC	Stable	nonCITE	Stable nonCITE
TS3A	0	Plasmacytoid DC	Stable	CITE	Stable CITE
TS3A	0	Plasmacytoid DC	Stable	CITE	Stable CITE
TS3A	0.00153081	Plasmacytoid DC	Stable	nonCITE	Stable nonCITE
TS3B	0.00178891	Plasmacytoid DC	Stable	CITE	Stable CITE
TS3B	0.00147145	Plasmacytoid DC	Stable	CITE	Stable CITE
TS3B	0.00294851	Plasmacytoid DC	Stable	nonCITE	Stable nonCITE
TS4A	0.0188679	Plasmacytoid DC	Stable	CITE	Stable CITE
TS4A	0.0131579	Plasmacytoid DC	Stable	CITE	Stable CITE
TS4A	0.00442478	Plasmacytoid DC	Stable	nonCITE	Stable nonCITE
TS4B	0.00617475	Plasmacytoid DC	Stable	CITE	Stable CITE
TS4B	0.00661834	Plasmacytoid DC	Stable	CITE	Stable CITE
TS4B	0.00391049	Plasmacytoid DC	Stable	nonCITE	Stable nonCITE
TS5A	0	Plasmacytoid DC	Stable	CITE	Stable CITE
TS5A	0.0045045	Plasmacytoid DC	Stable	CITE	Stable CITE
TS5A	0.00283186	Plasmacytoid DC	Stable	nonCITE	Stable nonCITE
TS5B	0.00430725	Plasmacytoid DC	Stable	CITE	Stable CITE
TS5B	0.00477415	Plasmacytoid DC	Stable	CITE	Stable CITE
TS5B	0.00242817	Plasmacytoid DC	Stable	nonCITE	Stable nonCITE
NS0A	0.00850919	Platelets	Stable	CITE	Stable CITE
NS0A	0.00459619	Platelets	Stable	CITE	Stable CITE
NS0A	0.0112305	Platelets	Stable	nonCITE	Stable nonCITE
NS0B	0.00497512	Platelets	Stable	CITE	Stable CITE
NS0B	0.00719424	Platelets	Stable	CITE	Stable CITE
NS0B	0.00268097	Platelets	Stable	nonCITE	Stable nonCITE
NS1A	0.00128205	Platelets	Stable	CITE	Stable CITE
NS1A	0.008	Platelets	Stable	CITE	Stable CITE
NS1A	0.0265179	Platelets	Stable	nonCITE	Stable nonCITE
NS1B	0.00431499	Platelets	Stable	CITE	Stable CITE
NS1B	0.013579	Platelets	Stable	CITE	Stable CITE
NS1B	0.0189789	Platelets	Stable	nonCITE	Stable nonCITE
TP6A	0.022779	Platelets	Progressive	CITE	Progressive CITE
TP6A	0.0176991	Platelets	Progressive	CITE	Progressive CITE
TP6A	0.0203358	Platelets	Progressive	nonCITE	Progressive nonCITE
TP6B	0.00907591	Platelets	Progressive	CITE	Progressive CITE
TP6B	0.0206897	Platelets	Progressive	nonCITE	Progressive nonCITE
TP7A	0.00723982	Platelets	Progressive	CITE	Progressive CITE
TP7A	0.00837521	Platelets	Progressive	CITE	Progressive CITE
TP7A	0.0178001	Platelets	Progressive	nonCITE	Progressive nonCITE
TP7B	0.017316	Platelets	Progressive	CITE	Progressive CITE
TP7B	0.01	Platelets	Progressive	CITE	Progressive CITE
TP7B	0.0139961	Platelets	Progressive	nonCITE	Progressive nonCITE
TP8B	0.0222043	Platelets	Progressive	nonCITE	Progressive nonCITE
TP9B	0.017341	Platelets	Progressive	CITE	Progressive CITE
TP9B	0.0294118	Platelets	Progressive	CITE	Progressive CITE
TP9B	0.0135501	Platelets	Progressive	nonCITE	Progressive nonCITE
TS2A	0.010425	Platelets	Stable	CITE	Stable CITE
TS2A	0.0131796	Platelets	Stable	CITE	Stable CITE
TS2A	0.0168539	Platelets	Stable	nonCITE	Stable nonCITE
TS2B	0.00668151	Platelets	Stable	CITE	Stable CITE
TS2B	0.0113798	Platelets	Stable	CITE	Stable CITE
TS2B	0.00752891	Platelets	Stable	nonCITE	Stable nonCITE
TS3A	0.00248139	Platelets	Stable	CITE	Stable CITE
TS3A	0.00352941	Platelets	Stable	CITE	Stable CITE
TS3A	0.01416	Platelets	Stable	nonCITE	Stable nonCITE
TS3B	0.00775194	Platelets	Stable	CITE	Stable CITE
TS3B	0.0097116	Platelets	Stable	CITE	Stable CITE
TS3B	0.0124745	Platelets	Stable	nonCITE	Stable nonCITE
TS4A	0	Platelets	Stable	CITE	Stable CITE
TS4A	0.0263158	Platelets	Stable	CITE	Stable CITE
TS4A	0.0235988	Platelets	Stable	nonCITE	Stable nonCITE
TS4B	0.00802717	Platelets	Stable	CITE	Stable CITE
TS4B	0.00630318	Platelets	Stable	CITE	Stable CITE
TS4B	0.0115142	Platelets	Stable	nonCITE	Stable nonCITE
TS5A	0.0364964	Platelets	Stable	CITE	Stable CITE
TS5A	0.0405405	Platelets	Stable	CITE	Stable CITE
TS5A	0.059469	Platelets	Stable	nonCITE	Stable nonCITE
TS5B	0.00933238	Platelets	Stable	CITE	Stable CITE
TS5B	0.0143224	Platelets	Stable	CITE	Stable CITE
TS5B	0.0287333	Platelets	Stable	nonCITE	Stable nonCITE
NS0A	0.000340368	Progenitor	Stable	CITE	Stable CITE
NS0A	0.000656599	Progenitor	Stable	CITE	Stable CITE
NS0A	0.000325521	Progenitor	Stable	nonCITE	Stable nonCITE
NS0B	0.00124378	Progenitor	Stable	CITE	Stable CITE
NS0B	0.00143885	Progenitor	Stable	CITE	Stable CITE
NS0B	0	Progenitor	Stable	nonCITE	Stable nonCITE
NS1A	0.0025641	Progenitor	Stable	CITE	Stable CITE
NS1A	0	Progenitor	Stable	CITE	Stable CITE
NS1A	0.000144907	Progenitor	Stable	nonCITE	Stable nonCITE
NS1B	0.00755124	Progenitor	Stable	CITE	Stable CITE
NS1B	0.00484966	Progenitor	Stable	CITE	Stable CITE
NS1B	0.00374231	Progenitor	Stable	nonCITE	Stable nonCITE
TP6A	0.00455581	Progenitor	Progressive	CITE	Progressive CITE
TP6A	0	Progenitor	Progressive	CITE	Progressive CITE
TP6A	0.000154059	Progenitor	Progressive	nonCITE	Progressive nonCITE
TP6B	0.0165017	Progenitor	Progressive	CITE	Progressive CITE
TP6B	0.0206897	Progenitor	Progressive	nonCITE	Progressive nonCITE
TP7A	0.00180995	Progenitor	Progressive	CITE	Progressive CITE
TP7A	0	Progenitor	Progressive	CITE	Progressive CITE
TP7A	0.000912825	Progenitor	Progressive	nonCITE	Progressive nonCITE
TP7B	0	Progenitor	Progressive	CITE	Progressive CITE
TP7B	0	Progenitor	Progressive	CITE	Progressive CITE
TP7B	0.00144788	Progenitor	Progressive	nonCITE	Progressive nonCITE
TP8B	0.00726686	Progenitor	Progressive	nonCITE	Progressive nonCITE
TP9B	0	Progenitor	Progressive	CITE	Progressive CITE
TP9B	0.00588235	Progenitor	Progressive	CITE	Progressive CITE
TP9B	0	Progenitor	Progressive	nonCITE	Progressive nonCITE
TS2A	0.000801925	Progenitor	Stable	CITE	Stable CITE
TS2A	0.00164745	Progenitor	Stable	CITE	Stable CITE
TS2A	0.000416146	Progenitor	Stable	nonCITE	Stable nonCITE
TS2B	0.00222717	Progenitor	Stable	CITE	Stable CITE
TS2B	0	Progenitor	Stable	CITE	Stable CITE
TS2B	0.000268889	Progenitor	Stable	nonCITE	Stable nonCITE
TS3A	0.00248139	Progenitor	Stable	CITE	Stable CITE
TS3A	0.00352941	Progenitor	Stable	CITE	Stable CITE
TS3A	0.000765404	Progenitor	Stable	nonCITE	Stable nonCITE
TS3B	0.00268336	Progenitor	Stable	CITE	Stable CITE
TS3B	0.0032372	Progenitor	Stable	CITE	Stable CITE
TS3B	0.00226809	Progenitor	Stable	nonCITE	Stable nonCITE
TS4A	0.0188679	Progenitor	Stable	CITE	Stable CITE
TS4A	0	Progenitor	Stable	CITE	Stable CITE
TS4A	0	Progenitor	Stable	nonCITE	Stable nonCITE
TS4B	0.00277864	Progenitor	Stable	CITE	Stable CITE
TS4B	0.000315159	Progenitor	Stable	CITE	Stable CITE
TS4B	0.000434499	Progenitor	Stable	nonCITE	Stable nonCITE
TS5A	0	Progenitor	Stable	CITE	Stable CITE
TS5A	0.00900901	Progenitor	Stable	CITE	Stable CITE
TS5A	0.00318584	Progenitor	Stable	nonCITE	Stable nonCITE
TS5B	0.00323044	Progenitor	Stable	CITE	Stable CITE
TS5B	0.00403966	Progenitor	Stable	CITE	Stable CITE
TS5B	0.00323756	Progenitor	Stable	nonCITE	Stable nonCITE
NS0A	0.0176991	Tregs	Stable	CITE	Stable CITE
NS0A	0.0236376	Tregs	Stable	CITE	Stable CITE
NS0A	0.0144857	Tregs	Stable	nonCITE	Stable nonCITE
NS0B	0.0211443	Tregs	Stable	CITE	Stable CITE
NS0B	0.0172662	Tregs	Stable	CITE	Stable CITE
NS0B	0.0203753	Tregs	Stable	nonCITE	Stable nonCITE
NS1A	0.0205128	Tregs	Stable	CITE	Stable CITE
NS1A	0.0306667	Tregs	Stable	CITE	Stable CITE
NS1A	0.0244892	Tregs	Stable	nonCITE	Stable nonCITE
NS1B	0.0140237	Tregs	Stable	CITE	Stable CITE
NS1B	0.0174588	Tregs	Stable	CITE	Stable CITE
NS1B	0.0128308	Tregs	Stable	nonCITE	Stable nonCITE
TP6A	0.0136674	Tregs	Progressive	CITE	Progressive CITE
TP6A	0.0176991	Tregs	Progressive	CITE	Progressive CITE
TP6A	0.0144816	Tregs	Progressive	nonCITE	Progressive nonCITE
TP6B	0.00907591	Tregs	Progressive	CITE	Progressive CITE
TP6B	0	Tregs	Progressive	nonCITE	Progressive nonCITE
TP7A	0.0144796	Tregs	Progressive	CITE	Progressive CITE
TP7A	0.020938	Tregs	Progressive	CITE	Progressive CITE
TP7A	0.0178001	Tregs	Progressive	nonCITE	Progressive nonCITE
TP7B	0.00865801	Tregs	Progressive	CITE	Progressive CITE
TP7B	0.04	Tregs	Progressive	CITE	Progressive CITE
TP7B	0.0275097	Tregs	Progressive	nonCITE	Progressive nonCITE
TP8B	0.0177634	Tregs	Progressive	nonCITE	Progressive nonCITE
TP9B	0.0115607	Tregs	Progressive	CITE	Progressive CITE
TP9B	0.0235294	Tregs	Progressive	CITE	Progressive CITE
TP9B	0.0189702	Tregs	Progressive	nonCITE	Progressive nonCITE
TS2A	0.0240577	Tregs	Stable	CITE	Stable CITE
TS2A	0.0263591	Tregs	Stable	CITE	Stable CITE
TS2A	0.0185185	Tregs	Stable	nonCITE	Stable nonCITE
TS2B	0.0200445	Tregs	Stable	CITE	Stable CITE
TS2B	0.0170697	Tregs	Stable	CITE	Stable CITE
TS2B	0.0252756	Tregs	Stable	nonCITE	Stable nonCITE
TS3A	0.0136476	Tregs	Stable	CITE	Stable CITE
TS3A	0.0152941	Tregs	Stable	CITE	Stable CITE
TS3A	0.0116724	Tregs	Stable	nonCITE	Stable nonCITE
TS3B	0.0199761	Tregs	Stable	CITE	Stable CITE
TS3B	0.0235433	Tregs	Stable	CITE	Stable CITE
TS3B	0.0199592	Tregs	Stable	nonCITE	Stable nonCITE
TS4A	0	Tregs	Stable	CITE	Stable CITE
TS4A	0	Tregs	Stable	CITE	Stable CITE
TS4A	0.00147493	Tregs	Stable	nonCITE	Stable nonCITE
TS4B	0.0191417	Tregs	Stable	CITE	Stable CITE
TS4B	0.0182792	Tregs	Stable	CITE	Stable CITE
TS4B	0.011297	Tregs	Stable	nonCITE	Stable nonCITE
TS5A	0.0437956	Tregs	Stable	CITE	Stable CITE
TS5A	0.027027	Tregs	Stable	CITE	Stable CITE
TS5A	0.0223009	Tregs	Stable	nonCITE	Stable nonCITE
TS5B	0.0215363	Tregs	Stable	CITE	Stable CITE
TS5B	0.0176276	Tregs	Stable	CITE	Stable CITE
TS5B	0.0226629	Tregs	Stable	nonCITE	Stable nonCITE

## Sheet: Supplementary Figure 5
Supplementary Fig. 5a
Patient group	% cluster #1 classical	% cluster #7 classical	% cluster #6 NC/IM
Control	0.451539	0.175599	0.283922
Control	0.442029	0.193237	0.26087
Control	0.248252	0.155594	0.504371
Control	0.360731	0.171233	0.349315
Control	0.485041	0.165005	0.296464
Control	0.502717	0.201087	0.222826
Control	0.501951	0.183355	0.221066
Control	0.398796	0.213895	0.31291
Control	0.444575	0.183962	0.304245
Control	0.46875	0.206897	0.177802
Control	0.319648	0.177908	0.434995
Control	0.567636	0.211125	0.112516
Control	0.531049	0.226981	0.138116
COVID stable	0.607651	0.155694	0.145018
COVID stable	0.509687	0.330849	0.0834575
COVID stable	0.526291	0.269428	0.167054
COVID stable	0.598809	0.243766	0.0971343
COVID stable	0.50279	0.139509	0.285714
COVID stable	0.282456	0.312281	0.317544
COVID stable	0.611111	0.0796296	0.222222
COVID stable	0.407345	0.227684	0.29209
COVID stable	0.672249	0.0502392	0.239234
COVID stable	0.484035	0.240167	0.212864
COVID stable	0.668558	0.167991	0.0998865
COVID stable	0.498661	0.302679	0.133929
COVID progressive	0.502694	0.234796	0.196305
COVID progressive	0.697391	0.175652	0.102609
COVID progressive	0.547196	0.227998	0.165071
COVID progressive	0.6	0.185	0.1225
COVID progressive	0.54515	0.197324	0.157191
COVID progressive	0.496667	0.263333	0.16

## Sheet: Supplementary Figure 8
Supplementary Fig. 8b & c
Patient code	Sample code	Group	Time point	IL-10 in plasma (pg/mL)	IFN score
NS0	NS0A	Stable	A	9	0.31783
NS0	NS0B	Stable	B	0	0.025624
NS1	NS1A	Stable	A	0	0.18941
NS1	NS1B	Stable	B	0	0.0111118
TS2	TS2A	Stable	A	16	1
TS2	TS2B	Stable	B	14	0.0587657
TS3	TS3A	Stable	A	6	0.163171
TS3	TS3B	Stable	B	6	0.0310692
TS4	TS4A	Stable	A	6	0.845645
TS4	TS4B	Stable	B	0	0
TS5	TS5A	Stable	A	12	0.125566
TS5	TS5B	Stable	B	0	0.0087618
TP6	TP6A	Progressive	A	16	0.633495
TP6	TP6B	Progressive	B	7	0.0632679
TP7	TP7A	Progressive	A	10	0.709951
TP7	TP7B	Progressive	B	0	0.425653
TP8	TP8B	Progressive	B	17	0.540681
TP9	TP9B	Progressive	B	11	0.0281505

[truncated: 9 more sheets: Supplementary Figure 14, Supplementary Figure 15, Supplementary Figure 16, Supplementary Figure 17, Supplementary Figure 18, Supplementary Figure 19, Supplementary Figure 20, Supplementary Figure 21, Supplementary Figure 22]
